# Supplementary material for: Histone H3.3 lysine 9 and 27 control repressive chromatin at cryptic enhancers and bivalent promoters
Source: Nat Commun. 2024 Aug 30;15:7557. doi: 10.1038/s41467-024-51785-w (PMC11364623; doi:10.1038/s41467-024-51785-w)
Supplement: Supplementary file 4 — Supplementary Data 1 [file 41467_2024_51785_MOESM4_ESM.xlsx]

## Sheet: CRISPR_editing
H3f3b_K27A mutation
g5_crRNA	PAM	ssODN_g5_K27A_82mer	locus
CGCGCTTTTCCGAGCCGCCT	TGG	CACCGGTGGGAAAGCCCCCCGCAAACAGCTGGCCACAAAGGCGGCTCGGGCCAGCGCGCCCTCTACCGGCGGGGTGAAGAAG	chr11:116,023,920-116,023,939
H3f3b_K9A mutation
g3n_crRNA	PAM	ssODN_g3n_K9A_82mer	locus
TTTGCGGGGGGCTTTCCCAC	CGG	GAAAAAAAATGGCCCGAACCAAGCAGACCGCTAGGGCCTCCACAGGAGGGAAAGCCCCCCGCAAACAGCTGGCCACCAAGGC	chr11:116,023,953-116,023,972
