# Supplementary material for: Histone H3.3 lysine 9 and 27 control repressive chromatin at cryptic enhancers and bivalent promoters
Source: Nat Commun. 2024 Aug 30;15:7557. doi: 10.1038/s41467-024-51785-w (PMC11364623; doi:10.1038/s41467-024-51785-w)
Supplement: Supplementary file 5 — Supplementary Data 2 [file 41467_2024_51785_MOESM5_ESM.xlsx]

## Sheet: RT-qPCR_oligos
Target	Forward	Reverse
Hash1	TTCTCCGGTCTCGTCCTACTC	CCAGTTGGTAAAGTCCAGCAG
Neurod1	ATGACCAAATCATACAGCGAGAG	TCTGCCTCGTGTTCCTCGT
Pax6	GCGCAGACGGCATGTATGATA	GGGTTGCCCTGGTACTGAAG
Sox2	CGCGGCGGAAAACCAAGACG	GCCGGCGCCCACCCCAACC
Rpl13	AACTTAAGCTGGCCACCCA	ACTCTGGCCTTTTCCTTTTTGT
Cd11b	TACTTCGGGCAGTCTCTGAGTG	ATGGTTGCCTCCAGTCTCAGCA
Adgre1	CGTGTTGTTGGTGGCACTGTGA	CCACATCAGTGTTCCAGGAGAC
Cd14	TTGAACCTCCGCAACGTGTCGT	CGCAGGAAAAGTTGAGCGAGTG
Cd34	AGGACAGCAGTAAGACCACACC	GTGTGGAGTTCCAGAGCCTGAA
Cd68	GGCGGTGGAATACAATGTGTCC	AGCAGGTCAAGGTGAACAGCTG
Cd59a	CTCTCTGGTTCCTGCAATGT	AGCGTGTCAGAGTGGTAAAG
Tlr4	AGCTTCTCCAATTTTTCAGAACTTC	TGAGAGGTGGTGTAAGCCATGC
Csf1	GCCTCCTGTTCTACAAGTGGAAG	ACTGGCAGTTCCACCTGTCTGT
Csf1r	TGGATGCCTGTGAATGGCTCTG	GTGGGTGTCATTCCAAACCTGC
Il7	GAGTTGCCAGAGAGGTTAGAAG	GGTTGCTGCGAATTGAAAGTAG
Tlr2	CACTATCCGGAGGTTGCATATC	GGAAGACCTTGCTGTTCTCTAC
Isg15	CACAGTGATGCTAGTGGTACAG	CTGCGTCAGAAAGACCTCATAG
H2-BI	GAGTATTGGGAGCGGGAAAC	CCTTGCTCTGGTTGTAGTAGTG
H2-DI	CTCTTGGGAAGGAGCAGAATTA	AGCAACGATCACCATGTAAGA
Nfkb2	GGTGGACACATACAGGAAGAC	GTCAGACAAGGCCTCCAATAG
Pou5f1	CCCGAAGCCCTCCCTACAGCAGAT	TGGGGGCAGAGGAAAGGATACAGC
Sox2	CGCGGCGGAAAACCAAGACG	GCCGGCGCCCACCCCAACC
Klf4	AACTACCCTCCTTTCCTGCC	CACGACCTTCTTCCCCTCTT
Tbx20	AGCAGTCACAGCCTACCAGAAC	GAATGCTTCTGGATCAGGCTCTC
Frzb	CTGCCTCTGTCCTCCACTTACT	CTTACCAAGCCGATCCTTCCAC
IAPgag	AGCAGGTGAAGCCACTG	CTTGCCACACTTAGAGC
IAPLTR	TTGATAGTTGTGTAGTGGTAAATAAA	AAAACACCACAAACAAAATCTTCTAC
LINE_ORF1a	ACTCAAAGCGAGGCAACACTAGA	GTTCCAGATTTCTTTCCTAGGGTTTC
LINE_ORF1b	AGGCTACTATACCCAGCCAAACTCT	TACTTTGGTTTCTTCTATGATAATTG
rDNA	CCTGTGAATTCTCTGAACTC	CCTAAACTGCTGACAGGGTG
SINE_B1	GTGGCGCACGCCTTTAATC	GACAGGGTTTCTCTGTGTAG
SINE_B2	GAGATGGCTCAGTGGTTAAG	CTGTCTTCAGACACTCCAG

## Sheet: ChIP-qPCR_oligos
Target	Forward	Reverse
Il7_crEnh_1	TGGCAATGCTCTTGCCTTCT	AGTGAACCTGGGTTGTGTCT
Cd59a_crEnh_2	GTCCTGGAGAATGCTGACCAA	AGGACATCTCCCCACACCTT
Tbx20_crEnh_1	ATTGTCACTATCCCCAGGCTT	TTGGAATTAAGGGGAGGGGC
Frzb_crEnh_1	CGGAAGCCCTTCTAGCAAAA	AAAGTAGGCTTCCACATGGCT
IAPgag	AGCAGGTGAAGCCACTG	CTTGCCACACTTAGAGC
IAPLTR	TTGATAGTTGTGTAGTGGTAAATAAA	AAAACACCACAAACAAAATCTTCTAC
LINE_ORF1a	ACTCAAAGCGAGGCAACACTAGA	GTTCCAGATTTCTTTCCTAGGGTTTC
LINE_ORF1b	AGGCTACTATACCCAGCCAAACTCT	TACTTTGGTTTCTTCTATGATAATTG
rDNA	CCTGTGAATTCTCTGAACTC	CCTAAACTGCTGACAGGGTG
SINE_B1	GTGGCGCACGCCTTTAATC	GACAGGGTTTCTCTGTGTAG
SINE_B2	GAGATGGCTCAGTGGTTAAG	CTGTCTTCAGACACTCCAG
Rosa26_US	GGAATTTCAGCTGCTTCCTG	GTGGGGACGTAACTGAAGGA
Dppa5a_Enh	TGTTCAGTTTGGCAAGTCCA	GAAGATGCGAAGAGCCGAGA
Ssr2_Enh	GTTCCTGTTGGTCTCCTGGTAT	CTTGGTGGGCAAAGTTACATCA
Epha2_Enh	CCACGACCCAGTCTTCTGAG	CCTGCAGTAGAGAGCCATGC
Slc5a12a_Enh	GGACACTAAAGAGACCGCCA	GTATGCATGAAACAGTGGGACT
Lncenc1_Enh	TCTTTGTGTGAGAATGGGCAC	TGATGCACTGTTACAATGGGGA
Ercc6l2_Enh	GCTAAGGCCTGGGTCATCAG	AGCCTAAGCAGTCAAGGCAG
Klf9_Enh	CTGTTGTCTGCTGGAACCCA	GGGGAGAGAGCTGCAATAGG
GD_chr6	ACGCCATATACAGCAAACCA	GCCTTGACTTGTCCCTGATT
