# Supplementary material for: Histone H3.3 lysine 9 and 27 control repressive chromatin at cryptic enhancers and bivalent promoters
Source: Nat Commun. 2024 Aug 30;15:7557. doi: 10.1038/s41467-024-51785-w (PMC11364623; doi:10.1038/s41467-024-51785-w)
Supplement: Supplementary file 7 — Source data [file 41467_2024_51785_MOESM7_ESM.xlsx]

## Sheet: Figure_1c
Figure_1c
	ensembl_id	baseMean	log2FoldChange	lfcSE	stat	pvalue	padj	gene_name
	ENSMUSG00000051951	58.0799	0.901484	0.323069	2.79038	0.00526463	0.0147363	Xkr4
	ENSMUSG00000102331	2.03075	-0.322361	1.35991	-0.237045	0.812622	NA	Gm19938
	ENSMUSG00000102343	1.35853	-0.922427	2.19877	-0.419519	0.674837	NA	Gm37381
	ENSMUSG00000025902	6.68874	-0.697331	0.78537	-0.887902	0.374594	0.510884	Sox17
	ENSMUSG00000102269	6.08195	-0.723569	0.959581	-0.754047	0.450821	0.585615	Gm7357
	ENSMUSG00000098104	13.5736	-0.23893	0.499763	-0.478087	0.632589	0.742628	Gm6085
	ENSMUSG00000103922	91.2772	0.362416	0.19572	1.85171	0.0640674	0.124093	Gm6123
	ENSMUSG00000033845	5003.7	0.0304584	0.0588913	0.517196	0.605019	0.719794	Mrpl15
	ENSMUSG00000102275	30.9106	-0.686387	0.324813	-2.11318	0.0345856	0.0741186	Gm37144
	ENSMUSG00000025903	2913.45	-0.134478	0.130929	-1.02711	0.30437	0.436558	Lypla1
	ENSMUSG00000033813	1923.8	-0.160372	0.107473	-1.49221	0.135643	0.230647	Tcea1
	ENSMUSG00000062588	2.27121	0.862991	1.30706	0.660255	0.50909	NA	Gm6104
	ENSMUSG00000103280	2.22036	0.758757	1.29449	0.586142	0.55778	NA	Gm37277
	ENSMUSG00000002459	42.9656	0.66882	0.372949	1.79333	0.0729206	0.138056	Rgs20
	ENSMUSG00000033793	2470.91	-0.116507	0.0671737	-1.73441	0.0828452	0.153599	Atp6v1h
	ENSMUSG00000025905	18.1933	-0.463809	0.45982	-1.00868	0.31313	0.446067	Oprk1
	ENSMUSG00000025907	1355.21	-0.140584	0.0778544	-1.80573	0.0709602	0.135065	Rb1cc1
	ENSMUSG00000090031	15.9266	-0.904597	0.48304	-1.87272	0.0611077	0.119238	4732440D04Rik
	ENSMUSG00000087247	1.69887	-0.1747	1.44243	-0.121115	0.9036	NA	Alkal1
	ENSMUSG00000103845	4.74852	0.656566	0.977552	0.671643	0.501811	NA	Gm19026
	ENSMUSG00000102135	7.68456	-0.287177	0.653428	-0.439493	0.660304	0.763864	Gm37108
	ENSMUSG00000051285	1724.05	-0.245784	0.109768	-2.23912	0.0251479	0.0565941	Pcmtd1
	ENSMUSG00000103509	68.0258	-1.40003	0.300771	-4.65481	3.24279e-06	2.09882e-05	Gm38372
	ENSMUSG00000048538	4.92029	1.53359	0.83728	1.83163	0.0670066	NA	Gm9826
	ENSMUSG00000097797	18.8621	0.277734	0.539193	0.515092	0.606489	0.721027	Gm26901
	ENSMUSG00000103067	24.7649	0.0446467	0.974997	0.0457917	0.963476	0.979369	Gm30414
	ENSMUSG00000103903	1.72583	-0.294432	1.46824	-0.200534	0.841063	NA	Rps2-ps2
	ENSMUSG00000025909	2.22781	-1.58343	1.48012	-1.0698	0.28471	NA	Sntg1
	ENSMUSG00000084353	2.0022	0.216037	1.18762	0.181907	0.855656	NA	Gm15452
	ENSMUSG00000103933	8.72714	0.0198581	0.611789	0.0324591	0.974106	0.985195	Gm36964
	ENSMUSG00000101571	1.50209	0.813006	1.68216	0.483311	0.628875	NA	Gm6187
	ENSMUSG00000061024	3821.08	0.491552	0.0989857	4.96589	6.83859e-07	5.18052e-06	Rrs1
	ENSMUSG00000025911	34.4048	-1.47808	0.381641	-3.87297	0.000107518	0.000480817	Adhfe1
	ENSMUSG00000081441	1.46255	-0.0684014	1.48147	-0.0461712	0.963174	NA	Gm6161
	ENSMUSG00000025912	454.41	-0.977173	0.119171	-8.19975	2.40897e-16	1.35919e-14	Mybl1
	ENSMUSG00000045210	1546.04	0.0267215	0.0840302	0.317999	0.750486	0.833458	Vcpip1
	ENSMUSG00000097893	5.02876	0.984896	0.820877	1.19981	0.230213	NA	1700034P13Rik
	ENSMUSG00000025915	248.282	0.111085	0.155198	0.715766	0.474136	0.607277	Sgk3
	ENSMUSG00000046334	4.64012	0.365584	0.858158	0.42601	0.670101	NA	Gm6195
	ENSMUSG00000046101	13.2798	-1.10291	0.529974	-2.08107	0.0374277	0.0792833	Mcmdc2
	ENSMUSG00000098234	962.533	-0.443198	0.106816	-4.14916	3.33696e-05	0.000168232	Snhg6
	ENSMUSG00000093178	23.9804	0.0810714	0.422209	0.192017	0.847729	0.903184	Snord87
	ENSMUSG00000099032	100.105	-0.73538	0.24972	-2.94482	0.00323147	0.00964391	Tcf24
	ENSMUSG00000025917	3605.21	0.342884	0.0561053	6.11144	9.87389e-10	1.38713e-08	Cops5
	ENSMUSG00000056763	1232.88	-0.316786	0.0799999	-3.95983	7.50034e-05	0.000348878	Cspp1
	ENSMUSG00000067851	2549.31	0.193184	0.128157	1.5074	0.131709	0.225235	Arfgef1
	ENSMUSG00000083422	1.8861	0.184677	1.66497	0.110919	0.911681	NA	Gm15604
	ENSMUSG00000081417	14.1185	-0.612544	0.520523	-1.17679	0.239281	0.363354	Gm15603
	ENSMUSG00000100212	27.596	2.22844	1.38362	1.61059	0.10727	0.190121	Gm5522
	ENSMUSG00000100648	1.92926	0.0915474	1.36514	0.0670608	0.946533	NA	Gm28659
	ENSMUSG00000048960	584.47	0.963954	0.336815	2.86197	0.00421012	0.0121736	Prex2
	ENSMUSG00000101827	4.90931	-0.529157	0.895866	-0.590666	0.554744	NA	Gm28686
	ENSMUSG00000057715	144.379	-0.500877	0.174369	-2.87251	0.00407224	0.0118377	A830018L16Rik
	ENSMUSG00000103825	1.3101	-0.813957	1.55447	-0.523623	0.600541	NA	Gm38178
	ENSMUSG00000097628	7.22028	0.506481	0.750446	0.674907	0.499735	0.630546	Gm2383
	ENSMUSG00000098163	1.45249	-2.0492	1.67462	-1.22368	0.221071	NA	Gm6216
	ENSMUSG00000016918	2843.63	0.723209	0.119279	6.06318	1.33454e-09	1.82577e-08	Sulf1
	ENSMUSG00000025938	190.606	0.65464	0.178245	3.67271	0.000239994	0.000986194	Slco5a1
	ENSMUSG00000069620	1.73802	-0.139271	1.33778	-0.104106	0.917085	NA	Gm5250
	ENSMUSG00000099498	2.53084	-1.74166	1.33681	-1.30285	0.192627	NA	Gm29283
	ENSMUSG00000042414	286.115	-0.998914	0.241284	-4.13999	3.47325e-05	0.00017442	Prdm14
	ENSMUSG00000005886	1553.47	-0.603076	0.102284	-5.89612	3.72147e-09	4.64262e-08	Ncoa2
	ENSMUSG00000103085	2.17617	-0.428781	1.23312	-0.34772	0.728051	NA	Gm38120
	ENSMUSG00000025935	2231.14	-0.0050362	0.0720532	-0.0698956	0.944277	0.967152	Tram1
	ENSMUSG00000025937	1977.02	-0.543985	0.0923451	-5.89079	3.84361e-09	4.77102e-08	Lactb2
	ENSMUSG00000102982	5.77386	-1.39089	0.771001	-1.80401	0.0712299	0.135445	Gm38319
	ENSMUSG00000097711	26.3778	-0.0708845	0.422021	-0.167964	0.866611	0.916224	Gm5523
	ENSMUSG00000025932	46.1075	1.31822	0.348616	3.78131	0.000156005	0.000669064	Eya1
	ENSMUSG00000054493	3.13028	-0.610444	1.0305	-0.592375	0.5536	NA	Gm9947
	ENSMUSG00000025930	100.429	0.0116045	0.241612	0.0480295	0.961693	0.978183	Msc
	ENSMUSG00000082193	12.4976	-0.0504747	0.539481	-0.0935616	0.925457	0.954514	Rpl5-ps1
	ENSMUSG00000032769	49.1001	1.56044	0.299599	5.20842	1.90458e-07	1.63124e-06	Trpa1
	ENSMUSG00000073737	8.65235	-0.327071	0.648752	-0.504154	0.614153	0.727374	Gm10566
	ENSMUSG00000025925	4290.83	0.0995954	0.071045	1.40186	0.160956	0.264701	Terf1
	ENSMUSG00000104379	2.35503	-2.64105	1.63267	-1.61763	0.105743	NA	Gm37509
	ENSMUSG00000032719	15.6223	1.87586	0.825901	2.27129	0.0231293	0.0526584	Sbspon
	ENSMUSG00000067795	4.90527	0.884706	0.941113	0.940063	0.347185	NA	4930444P10Rik
	ENSMUSG00000043716	30458.6	0.0497964	0.066061	0.753794	0.450973	0.58577	Rpl7
	ENSMUSG00000025921	285.471	0.711882	0.216332	3.29069	0.000999415	0.00348053	Rdh10
	ENSMUSG00000025920	581.25	-0.055455	0.107106	-0.517756	0.604628	0.719476	Stau2
	ENSMUSG00000025939	669.744	0.176222	0.0869036	2.02778	0.0425825	0.0882738	Ube2w
	ENSMUSG00000102457	3.1274	-0.694096	1.28894	-0.5385	0.590232	NA	Gm38342
	ENSMUSG00000079658	2978.38	0.544714	0.0665897	8.18015	2.83482e-16	1.5689e-14	Eloc
	ENSMUSG00000097744	1.39271	1.01953	1.60626	0.634728	0.525606	NA	D030040B21Rik
	ENSMUSG00000025940	875.314	0.187809	0.101921	1.84268	0.0653756	0.126121	Tmem70
	ENSMUSG00000025779	4.28741	-0.761507	0.890448	-0.855196	0.392443	NA	Ly96
	ENSMUSG00000091020	29.7447	-0.248055	0.334891	-0.740705	0.458872	0.593252	Gm5828
	ENSMUSG00000042686	959.083	0.365402	0.188313	1.9404	0.052331	0.104774	Jph1
	ENSMUSG00000025777	8.28995	-0.0406135	0.642653	-0.0631966	0.94961	0.970382	Gdap1
	ENSMUSG00000100398	18.3069	1.08425	0.470668	2.30364	0.0212426	0.0490049	Gm5251
	ENSMUSG00000101589	8.44123	0.908066	0.638235	1.42278	0.154801	0.256325	Rbm6-ps1
	ENSMUSG00000102048	1.9048	1.69788	1.45165	1.16962	0.242154	NA	Gm6075
	ENSMUSG00000067780	2.14362	0.490422	1.49583	0.32786	0.743018	NA	Pi15
	ENSMUSG00000085125	2.60187	-0.15786	1.49018	-0.105934	0.915635	NA	Gm16070
	ENSMUSG00000025776	66.4797	0.377646	0.249284	1.51492	0.129792	0.222526	Crispld1
	ENSMUSG00000099591	5.9686	0.647006	0.943582	0.685691	0.492908	0.624053	Gm17969
	ENSMUSG00000109887	5.92483	1.25213	1.15299	1.08598	0.277487	0.407726	Gm28756
	ENSMUSG00000067773	7.56312	0	1.77833	0	1	1	Defb41
	ENSMUSG00000101685	4.68881	0.757304	0.842175	0.899224	0.368533	NA	Gm17837
	ENSMUSG00000100720	1.38637	0.286347	1.48254	0.193146	0.846845	NA	Gm10075
	ENSMUSG00000100204	10.3556	-0.245131	0.566245	-0.432906	0.665083	0.767808	Gm4849
	ENSMUSG00000043760	23.5103	0.479952	0.478229	1.0036	0.31557	0.448457	Pkhd1
	ENSMUSG00000090142	2.00005	0.70782	1.26382	0.560061	0.575438	NA	Gm15795
	ENSMUSG00000041872	7.15151	-1.17803	0.789282	-1.49254	0.135558	0.230556	Il17f
	ENSMUSG00000041859	13619.2	-0.0360455	0.0873625	-0.412596	0.679903	0.779788	Mcm3
	ENSMUSG00000097934	5.05576	-1.82475	0.903739	-2.01911	0.0434754	NA	6720483E21Rik
	ENSMUSG00000025931	164.76	-0.434886	0.15552	-2.79633	0.00516861	0.0145152	Paqr8
	ENSMUSG00000041809	78.3263	-1.80317	0.257399	-7.00536	2.46353e-12	5.89685e-11	Efhc1
	ENSMUSG00000041779	520.19	-0.582774	0.106058	-5.49486	3.91021e-08	3.87631e-07	Tram2
	ENSMUSG00000100819	1.54244	1.42216	1.70212	0.835518	0.403426	NA	Gm2693
	ENSMUSG00000025933	57.3262	-0.0950513	0.239008	-0.39769	0.690858	0.788244	Tmem14a
	ENSMUSG00000102633	1.2972	-0.5867	1.42364	-0.412111	0.680258	NA	Gm38224
	ENSMUSG00000025934	30.8242	0.388981	0.406589	0.956694	0.338722	0.473062	Gsta3
	ENSMUSG00000099343	2.55884	0.187179	1.25773	0.148822	0.881694	NA	Gm28836
	ENSMUSG00000028033	21.2057	0.809297	0.496873	1.62878	0.103359	0.184337	Kcnq5
	ENSMUSG00000082935	41.5534	0.345705	0.278856	1.23972	0.215077	0.334582	Gm7658
	ENSMUSG00000041670	104.425	-0.362195	0.200317	-1.8081	0.0705903	0.134518	Rims1
	ENSMUSG00000026158	651.447	-0.315794	0.100861	-3.13097	0.00174231	0.00562995	Ogfrl1
	ENSMUSG00000097920	6.7298	0.589786	0.761476	0.77453	0.438618	0.573579	Gm7784
	ENSMUSG00000026156	18.3576	-0.184092	0.428251	-0.429868	0.667291	0.769696	B3gat2
	ENSMUSG00000026155	959.462	-0.1463	0.0840934	-1.73973	0.081906	0.152052	Smap1
	ENSMUSG00000026154	246.14	-0.393193	0.144691	-2.71747	0.00657832	0.0178065	Sdhaf4
	ENSMUSG00000026153	1147.64	-0.214788	0.0903334	-2.37772	0.0174199	0.041435	Fam135a
	ENSMUSG00000026147	1.93019	-1.05014	1.32193	-0.7944	0.426963	NA	Col9a1
	ENSMUSG00000099997	5.92119	0.262373	0.777676	0.337381	0.73583	0.822913	Tubb4b-ps2
	ENSMUSG00000101939	2.25754	-0.932307	1.43709	-0.648744	0.516504	NA	Gm28438
	ENSMUSG00000101111	1.65719	-0.0274692	1.50822	-0.018213	0.985469	NA	Gm28437
	ENSMUSG00000100862	1.97626	0.857359	1.19215	0.719168	0.472037	NA	Gm10925
	ENSMUSG00000102070	4.2243	0.0174711	0.853606	0.0204674	0.983671	NA	Gm28661
	ENSMUSG00000101249	4.51172	-0.730387	0.930836	-0.784656	0.432655	NA	Gm29216
	ENSMUSG00000073725	450.586	0.296668	0.116323	2.55037	0.0107609	0.0273795	Lmbrd1
	ENSMUSG00000033569	25.5067	-0.450012	0.375934	-1.19705	0.231287	0.354155	Adgrb3
	ENSMUSG00000101372	3.35945	0.567577	1.12153	0.506072	0.612806	NA	Gm19028
	ENSMUSG00000086240	39.7125	0.5285	0.299568	1.76421	0.0776974	0.145506	Gm7846
	ENSMUSG00000081557	4.49456	-0.406932	0.915776	-0.444357	0.656784	NA	Gm5697
	ENSMUSG00000099492	13.6083	-0.414768	0.515056	-0.805287	0.420654	0.556517	Gm5525
	ENSMUSG00000048874	5708.55	-0.140463	0.0576773	-2.43533	0.014878	0.0362065	Phf3
	ENSMUSG00000104315	1.64253	0.825997	1.6471	0.501486	0.616029	NA	Gm37906
	ENSMUSG00000026064	1201.5	-0.244588	0.0694616	-3.5212	0.000429596	0.00164947	Ptp4a1
	ENSMUSG00000086151	8.66209	-4.00159	1.42039	-2.81725	0.00484362	0.0137312	NA
	ENSMUSG00000087346	5.11336	-1.45764	1.59432	-0.914272	0.360574	NA	NA
	ENSMUSG00000094215	6.50988	-2.65892	1.42896	-1.86073	0.0627823	0.121917	Gm6489
	ENSMUSG00000070960	2.94726	-0.0473567	1.02418	-0.0462389	0.96312	NA	Gm19680
	ENSMUSG00000026058	10.6162	-0.513331	0.556638	-0.922198	0.356425	0.492483	Khdrbs2
	ENSMUSG00000100481	1.29681	-1.27358	1.95594	-0.651133	0.514961	NA	Gm7114
	ENSMUSG00000026134	1372.1	-0.076751	0.0654483	-1.1727	0.240918	0.365329	Prim2
	ENSMUSG00000103746	6.02065	0.957184	0.806652	1.18661	0.235381	0.358779	1700001G17Rik
	ENSMUSG00000004768	1395.85	0.254501	0.0745927	3.41187	0.000645181	0.0023624	Rab23
	ENSMUSG00000042215	287.919	0.703532	0.18232	3.85877	0.00011396	0.000507015	Bag2
	ENSMUSG00000042197	2471.51	-0.0704441	0.0684915	-1.02851	0.30371	0.4359	Zfp451
	ENSMUSG00000081402	11.6256	0.0429964	0.589258	0.0729671	0.941832	0.965842	Gm15455
	ENSMUSG00000042182	55.7009	-1.03236	0.261389	-3.94951	7.83127e-05	0.000363202	Bend6
	ENSMUSG00000026131	7942.39	-0.822192	0.0990766	-8.29855	1.05387e-16	6.29353e-15	Dst
	ENSMUSG00000103596	2.47258	0.159031	1.26162	0.126053	0.89969	NA	Gm37354
	ENSMUSG00000103364	4.80303	-0.527545	0.914384	-0.57694	0.56398	NA	Gm38157
	ENSMUSG00000096992	1.53239	0.348167	1.49053	0.233585	0.815307	NA	Gm26788
	ENSMUSG00000104475	9.3199	1.57846	0.753552	2.09469	0.0361986	0.0771757	NA
	ENSMUSG00000101462	2.24668	-0.570919	1.66129	-0.343661	0.731102	NA	Gm3052
	ENSMUSG00000102336	7.69099	1.02023	0.846416	1.20535	0.228067	0.350146	Gm37233
	ENSMUSG00000042111	854.741	0.508891	0.101535	5.01197	5.38747e-07	4.17962e-06	Ccdc115
	ENSMUSG00000101711	2.86007	1.25179	1.13439	1.1035	0.269811	NA	Gm28306
	ENSMUSG00000026127	3207.41	0.585159	0.0914867	6.39611	1.59385e-10	2.65052e-09	Imp4
	ENSMUSG00000026126	45.0735	-0.154862	0.292082	-0.5302	0.595974	0.712934	Ptpn18
	ENSMUSG00000100280	3.05695	-0.164379	1.04866	-0.156751	0.875441	NA	Gm28417
	ENSMUSG00000026125	3.23079	-1.49711	1.08065	-1.38538	0.165935	NA	Prss39
	ENSMUSG00000026124	10.9324	-2.02905	0.81074	-2.50271	0.0123247	0.030764	Cfc1
	ENSMUSG00000045174	5.00818	-1.56461	0.844804	-1.85204	0.0640201	NA	Amer3
	ENSMUSG00000037509	160.44	-0.488923	0.183506	-2.66435	0.0077138	0.0204705	Arhgef4
	ENSMUSG00000104002	6.07333	0.240363	0.708846	0.339091	0.734541	0.821895	Gm38336
	ENSMUSG00000037503	3234.36	0.00222362	0.080568	0.0275993	0.977982	0.987414	Fam168b
	ENSMUSG00000104358	2.21071	0.0533559	1.34269	0.0397379	0.968302	NA	Gm37127
	ENSMUSG00000026123	419.389	-0.362771	0.146969	-2.46834	0.013574	0.03345	Plekhb2
	ENSMUSG00000103716	3.51667	1.20832	1.14846	1.05213	0.29274	NA	Gm19430
	ENSMUSG00000103708	24.8213	-1.57571	0.430836	-3.65733	0.000254857	0.00103943	Gm33222
	ENSMUSG00000104201	4.64086	-2.5454	1.05041	-2.42324	0.0153828	NA	4930535G08Rik
	ENSMUSG00000045216	3445.74	-0.761904	0.0558415	-13.644	2.19061e-42	1.90342e-38	Hs6st1
	ENSMUSG00000102202	6.83637	0.200249	0.737477	0.271533	0.785981	0.859367	Gm33280
	ENSMUSG00000037470	3894.23	0.237744	0.0617776	3.84839	0.000118896	0.000526148	Uggt1
	ENSMUSG00000047180	11.3306	0.845612	0.611498	1.38285	0.16671	0.272436	Neurl3
	ENSMUSG00000037447	131.368	-0.120772	0.167153	-0.722526	0.469971	0.603143	Arid5a
	ENSMUSG00000010453	1710.89	-0.193379	0.0694603	-2.78402	0.00536893	0.0149882	Kansl3
	ENSMUSG00000037432	96.7334	-0.416495	0.208497	-1.9976	0.0457598	0.0937199	Fer1l5
	ENSMUSG00000001143	564.613	-0.163184	0.100434	-1.62478	0.10421	0.185609	Lman2l
	ENSMUSG00000037408	515.675	-0.156749	0.123649	-1.2677	0.204906	0.321987	Cnnm4
	ENSMUSG00000001138	1260.62	0.0542954	0.071428	0.760143	0.447169	0.58244	Cnnm3
	ENSMUSG00000067653	5.20929	-0.47033	0.809685	-0.58088	0.561321	NA	Ankrd23
	ENSMUSG00000079610	139.552	0.0464697	0.152778	0.304165	0.761002	0.841058	Ankrd39
	ENSMUSG00000026121	366.823	-0.00180818	0.132348	-0.0136622	0.989099	0.994019	Sema4c
	ENSMUSG00000087589	1.44817	-1.50913	1.57774	-0.956516	0.338811	NA	D430040D24Rik
	ENSMUSG00000046337	309.983	-0.771572	0.136612	-5.64792	1.62403e-08	1.75076e-07	Fam178b
	ENSMUSG00000061518	2753.23	0.265409	0.0542676	4.89073	1.00461e-06	7.33535e-06	Cox5b
	ENSMUSG00000037351	3584.98	0.292894	0.0616481	4.75107	2.02341e-06	1.36767e-05	Actr1b
	ENSMUSG00000026117	73.0274	-0.508713	0.255006	-1.99491	0.0460529	0.0941871	Zap70
	ENSMUSG00000026116	7146.79	0.318175	0.106175	2.99669	0.00272927	0.00834434	Tmem131
	ENSMUSG00000050122	29.5149	-0.285308	0.393593	-0.724881	0.468525	0.601998	Vwa3b
	ENSMUSG00000026114	155.796	-1.10184	0.217525	-5.06535	4.07656e-07	3.24371e-06	Cnga3
	ENSMUSG00000026113	301.398	-0.644188	0.122185	-5.27222	1.34784e-07	1.19443e-06	Inpp4a
	ENSMUSG00000026112	2807.67	0.540424	0.0958576	5.63778	1.72259e-08	1.84444e-07	Coa5
	ENSMUSG00000026111	827.615	-0.0648825	0.0826955	-0.784596	0.432691	0.56792	Unc50
	ENSMUSG00000026110	477.436	-0.53972	0.113346	-4.7617	1.91971e-06	1.3057e-05	Mgat4a
	ENSMUSG00000026090	54.873	-0.627862	0.310555	-2.02174	0.0432028	0.0893252	2010300C02Rik
	ENSMUSG00000060771	119.24	-0.863173	0.206614	-4.17772	2.94451e-05	0.000150455	Tsga10
	ENSMUSG00000037216	193.015	0.106307	0.143569	0.74046	0.459021	0.593252	Lipt1
	ENSMUSG00000026088	537.875	0.294429	0.0922797	3.19062	0.00141968	0.00470913	Mitd1
	ENSMUSG00000026087	1361.77	0.13376	0.074205	1.80257	0.0714552	0.135784	Mrpl30
	ENSMUSG00000058407	1649.85	0.329911	0.0628328	5.25062	1.5159e-07	1.3298e-06	Txndc9
	ENSMUSG00000026083	9104.73	0.136375	0.0546494	2.49544	0.01258	0.0313171	Eif5b
	ENSMUSG00000026082	1616.52	-0.239315	0.0931654	-2.56871	0.0102079	0.0261603	Rev1
	ENSMUSG00000103804	6.06027	-1.13251	0.721181	-1.57036	0.116332	0.203239	Gm37062
	ENSMUSG00000037138	463.299	0.400842	0.132628	3.02231	0.00250856	0.00775001	Aff3
	ENSMUSG00000048814	22.0103	-1.02767	0.405911	-2.53177	0.0113488	0.0286697	Lonrf2
	ENSMUSG00000026080	345.65	-0.995291	0.173494	-5.73676	9.65057e-09	1.0876e-07	Chst10
	ENSMUSG00000026078	1828.08	0.0705374	0.0799308	0.88248	0.377517	0.513944	Pdcl3
	ENSMUSG00000103046	14.5704	-0.275608	0.514445	-0.535738	0.592139	0.710225	Gm37309
	ENSMUSG00000026077	6.54312	-0.455283	0.717385	-0.634642	0.525662	0.653609	Npas2
	ENSMUSG00000073702	9337.23	-0.067624	0.0726576	-0.930722	0.351997	0.487683	Rpl31
	ENSMUSG00000003134	367.235	-0.905074	0.154911	-5.84255	5.14065e-09	6.20376e-08	Tbc1d8
	ENSMUSG00000003135	2131.74	0.285054	0.0738045	3.86229	0.00011233	0.000500729	Cnot11
	ENSMUSG00000085894	21.3102	0.567323	0.449574	1.26191	0.20698	0.324572	Gm15832
	ENSMUSG00000077704	5.59281	-0.164427	0.730261	-0.225161	0.821854	0.885058	Snord89
	ENSMUSG00000048234	1196.57	0.125642	0.0816218	1.53931	0.123728	0.213898	Rnf149
	ENSMUSG00000050967	2.4048	-1.60318	1.28075	-1.25175	0.210661	NA	Creg2
	ENSMUSG00000057173	2.79147	-4.20647	1.50729	-2.79075	0.00525858	NA	Rfx8
	ENSMUSG00000101634	2.33329	-0.833046	1.17703	-0.707752	0.479099	NA	1700066B17Rik
	ENSMUSG00000026074	7495.44	-0.260482	0.0945193	-2.75585	0.0058539	0.0161091	Map4k4
	ENSMUSG00000026073	2.75292	-1.42428	1.27474	-1.1173	0.263865	NA	Il1r2
	ENSMUSG00000026072	28.1611	0.722517	0.378296	1.90993	0.0561424	0.111106	Il1r1
	ENSMUSG00000070942	10.2514	-0.140397	0.569932	-0.24634	0.805419	0.873479	Il1rl2
	ENSMUSG00000026069	2.27047	2.2984	2.03814	1.1277	0.259449	NA	Il1rl1
	ENSMUSG00000026068	1.98981	-0.146946	1.8919	-0.0776711	0.93809	NA	Il18rap
	ENSMUSG00000026062	4.95362	1.88209	0.88307	2.13131	0.0330637	NA	Slc9a2
	ENSMUSG00000041945	19.8939	-0.398143	0.392057	-1.01552	0.309856	0.442565	Mfsd9
	ENSMUSG00000045515	12.4733	0.41935	0.553292	0.757917	0.4485	0.583605	Pou3f3
	ENSMUSG00000060679	1532.24	0.150611	0.0642159	2.34538	0.0190076	0.0446477	Mrps9
	ENSMUSG00000041907	1.78121	-0.234529	1.43957	-0.162916	0.870584	NA	Gpr45
	ENSMUSG00000070939	451.36	-0.0470525	0.123401	-0.381298	0.702982	0.797677	Tgfbrap1
	ENSMUSG00000041878	1.54411	-0.263547	1.37523	-0.191638	0.848026	NA	8430432A02Rik
	ENSMUSG00000010290	1103.57	-0.103813	0.0838604	-1.23793	0.215744	0.335288	AI597479
	ENSMUSG00000008136	65.6768	0.902443	0.336102	2.68503	0.00725236	0.0194152	Fhl2
	ENSMUSG00000094497	247.61	-0.0608482	0.126338	-0.481631	0.630068	0.740559	Gm8210
	ENSMUSG00000066877	569.468	-0.187205	0.0854449	-2.19094	0.028456	0.062757	Nck2
	ENSMUSG00000103945	17.2728	0.596909	0.449532	1.32785	0.184229	0.295507	Gm38228
	ENSMUSG00000026051	11.2688	0.818708	0.546935	1.4969	0.134419	0.228923	Ecrg4
	ENSMUSG00000057363	638.514	-0.115418	0.0908945	-1.2698	0.204157	0.321013	Uxs1
	ENSMUSG00000090243	2.00499	0.911363	1.26831	0.718565	0.472409	NA	Gm16103
	ENSMUSG00000100701	5.97634	-0.513354	0.753124	-0.681633	0.495471	0.626431	Gm19587
	ENSMUSG00000041763	4684.69	0.130669	0.0506602	2.57932	0.00989953	0.0254526	Tpp2
	ENSMUSG00000091844	2.53032	2.19703	1.42657	1.54008	0.123541	NA	Gm8251
	ENSMUSG00000026049	625.494	0.0900388	0.0820598	1.09723	0.272539	0.401951	Tex30
	ENSMUSG00000026047	919.943	0.38594	0.0787694	4.89961	9.60257e-07	7.04702e-06	Poglut2
	ENSMUSG00000041684	752.24	0.0141537	0.0945271	0.149731	0.880977	0.926171	Bivm
	ENSMUSG00000026048	1439.43	0.00912274	0.13027	0.0700292	0.94417	0.967152	Ercc5
	ENSMUSG00000101567	13.0486	0.123775	0.508898	0.243222	0.807833	0.874893	Txn-ps1
	ENSMUSG00000056870	251.671	0.193085	0.214584	0.899808	0.368223	0.504094	Gulp1
	ENSMUSG00000026043	50.8324	0.601943	0.430658	1.39773	0.162194	0.266384	Col3a1
	ENSMUSG00000026042	195.331	0.54431	0.369961	1.47127	0.141219	0.237876	Col5a2
	ENSMUSG00000100361	1.45687	0.02593	1.62411	0.0159657	0.987262	NA	Gm7063
	ENSMUSG00000025995	5702.54	0.422444	0.0574437	7.35405	1.92291e-13	5.88316e-12	Wdr75
	ENSMUSG00000084817	8.30979	0.85978	0.625058	1.37552	0.16897	0.275482	Gm5526
	ENSMUSG00000025993	1284.01	0.134299	0.106233	1.26419	0.206162	0.32361	Slc40a1
	ENSMUSG00000041144	23.733	0.514812	0.417885	1.23195	0.217969	0.338021	Dnah7b
	ENSMUSG00000101262	4.90956	1.06445	0.827231	1.28676	0.198177	NA	Gm8326
	ENSMUSG00000101337	11.5744	-0.178948	0.573095	-0.312248	0.754852	0.836435	Dnah7c
	ENSMUSG00000025986	4591.97	0.513671	0.0793122	6.47656	9.38354e-11	1.6323e-09	Slc39a10
	ENSMUSG00000100213	4.19772	-1.4453	0.990221	-1.45957	0.144408	NA	Gm28151
	ENSMUSG00000100160	5.41603	0.45454	0.837169	0.542948	0.587165	0.706338	Gm28527
	ENSMUSG00000101447	1.37318	1.00115	2.21473	0.452043	0.651238	NA	Gm28826
	ENSMUSG00000100033	18.1843	0.230998	0.419932	0.550084	0.582262	0.7024	Gm8337
	ENSMUSG00000096973	6.25689	0.350905	0.707506	0.495974	0.619913	0.732578	Gm5974
	ENSMUSG00000097883	5.84525	-0.124516	0.815734	-0.152643	0.87868	0.92441	Gm8357
	ENSMUSG00000100816	6.57232	0.712389	0.827085	0.861325	0.389059	0.525621	Gm28321
	ENSMUSG00000026109	35.0746	0.570653	0.410632	1.38969	0.164622	0.269607	Tmeff2
	ENSMUSG00000045954	13.2239	0.266656	1.03168	0.258469	0.796045	0.867119	Cavin2
	ENSMUSG00000026107	1737.23	-0.530036	0.113203	-4.68218	2.83839e-06	1.85784e-05	Nabp1
	ENSMUSG00000099413	8.19481	-2.10121	0.924717	-2.27227	0.02307	0.0525646	Gm17767
	ENSMUSG00000018417	1755.89	-0.494706	0.0995069	-4.97157	6.64118e-07	5.05299e-06	Myo1b
	ENSMUSG00000072324	340.183	0.130432	0.119014	1.09594	0.273107	0.402549	Gm8420
	ENSMUSG00000062939	125.923	-0.094927	0.182302	-0.520712	0.602568	0.717663	Stat4
	ENSMUSG00000078291	1.53256	-0.943454	1.66636	-0.566175	0.571275	NA	Gm3940
	ENSMUSG00000109599	4.62993	-1.88867	0.930642	-2.02943	0.0424149	NA	Gm31812
	ENSMUSG00000026104	106.188	0.861901	0.203677	4.2317	2.31932e-05	0.000121657	Stat1
	ENSMUSG00000026103	2672.75	-0.0301867	0.0692456	-0.435937	0.662883	0.765874	Gls
	ENSMUSG00000002881	494.262	0.711607	0.182777	3.89331	9.88864e-05	0.000446003	Nab1
	ENSMUSG00000097833	4.82946	0.000823156	0.854489	0.000963331	0.999231	NA	Gm5976
	ENSMUSG00000043015	494.343	-0.561665	0.148715	-3.77678	0.000158868	0.000679668	Nemp2
	ENSMUSG00000041439	119.336	-0.756524	0.211656	-3.57431	0.000351156	0.00138219	Mfsd6
	ENSMUSG00000026102	183.055	0.277338	0.161406	1.71826	0.0857493	0.158022	Inpp1
	ENSMUSG00000041426	573.858	-0.26032	0.0926303	-2.81031	0.00494938	0.0139854	Hibch
	ENSMUSG00000043629	960.346	-0.219122	0.118457	-1.84979	0.0643432	0.124558	1700019D03Rik
	ENSMUSG00000060715	23.103	-0.771004	0.399711	-1.9289	0.0537427	0.107091	1700019A02Rik
	ENSMUSG00000026098	814.081	-0.0254056	0.101303	-0.250789	0.801977	0.871453	Pms1
	ENSMUSG00000026097	356.32	0.0953537	0.107188	0.88959	0.373686	0.510007	Ormdl1
	ENSMUSG00000026096	300.491	0.117893	0.112761	1.04551	0.295786	0.427137	Osgepl1
	ENSMUSG00000099913	2.63294	-0.955387	1.14862	-0.831771	0.405538	NA	Gm28551
	ENSMUSG00000101838	1.14174	2.57965	1.90976	1.35077	0.17677	NA	Gm18800
	ENSMUSG00000026095	337.682	0.135661	0.121485	1.11669	0.264128	0.392679	Asnsd1
	ENSMUSG00000096141	15.5612	-0.321171	0.544665	-0.589668	0.555414	0.680148	Dnah7a
	ENSMUSG00000026094	1310.01	-0.556251	0.0863417	-6.44244	1.17566e-10	1.99908e-09	Stk17b
	ENSMUSG00000042807	360.217	0.114144	0.142931	0.79859	0.424528	0.560236	Hecw2
	ENSMUSG00000025983	16.72	-1.06238	0.457842	-2.3204	0.020319	0.0471875	Ccdc150
	ENSMUSG00000041303	2223.47	-0.0903052	0.0674774	-1.3383	0.180797	0.291132	Gtf3c3
	ENSMUSG00000073678	1305.26	-0.105348	0.129491	-0.813552	0.415902	0.552016	Pgap1
	ENSMUSG00000101130	1.21593	-0.727006	1.79751	-0.404451	0.685881	NA	Gm19637
	ENSMUSG00000052331	69.7453	0.151942	0.281843	0.539101	0.589817	0.708547	Ankrd44
	ENSMUSG00000025982	14079.8	-0.0319819	0.0722407	-0.442713	0.657973	0.762081	Sf3b1
	ENSMUSG00000103030	1.1681	1.1111	1.82392	0.60918	0.542405	NA	E330011M16Rik
	ENSMUSG00000025981	494.962	0.404634	0.131128	3.08579	0.00203016	0.00643914	Coq10b
	ENSMUSG00000101122	7.714	0.078203	0.68946	0.113426	0.909692	0.944307	Gm17971
	ENSMUSG00000025980	32498.4	0.655525	0.0562784	11.6479	2.35205e-31	1.94638e-28	Hspd1
	ENSMUSG00000073676	8460.6	0.331646	0.0539587	6.1463	7.93109e-10	1.14379e-08	Hspe1
	ENSMUSG00000089670	3.26246	0.262694	0.923227	0.284539	0.775998	NA	Gm16581
	ENSMUSG00000025979	1832.19	0.00523812	0.0758159	0.06909	0.944918	0.967408	Mob4
	ENSMUSG00000025978	4.81179	-1.20154	0.934304	-1.28603	0.198434	NA	Rftn2
	ENSMUSG00000046994	528.956	0.401877	0.116881	3.43833	0.000585313	0.00216693	Mars2
	ENSMUSG00000025977	38.3853	-0.141106	0.278444	-0.506766	0.612319	0.725845	Boll
	ENSMUSG00000100215	223.781	0.0130861	0.162182	0.0806875	0.93569	0.96191	Gm8292
	ENSMUSG00000038349	9.83243	1.84061	0.872219	2.11027	0.0348355	0.0745899	Plcl1
	ENSMUSG00000099950	1.22205	1.00115	2.32033	0.431469	0.666127	NA	9130227L01Rik
	ENSMUSG00000038331	86.3466	-0.605383	0.224806	-2.69291	0.00708313	0.0190208	Satb2
	ENSMUSG00000101129	1.44802	0.756419	1.53169	0.493847	0.621414	NA	Gm5254
	ENSMUSG00000097519	72.8038	-0.157754	0.25671	-0.614523	0.53887	0.665091	4930558J18Rik
	ENSMUSG00000038323	218.545	-0.288845	0.136249	-2.11998	0.034008	0.073043	1700066M21Rik
	ENSMUSG00000048495	319.512	0.36744	0.108917	3.37359	0.000741951	0.0026778	Tyw5
	ENSMUSG00000025971	375.404	0.337363	0.138939	2.42814	0.0151764	0.0368049	Maip1
	ENSMUSG00000038305	246.061	0.805982	0.20583	3.91577	9.01162e-05	0.000410388	Spats2l
	ENSMUSG00000054770	442.726	-0.169627	0.105713	-1.6046	0.108581	0.192151	Kctd18
	ENSMUSG00000026039	3270.33	-0.601308	0.115468	-5.20756	1.91345e-07	1.634e-06	Sgo2a
	ENSMUSG00000063558	27.2671	-1.00102	0.362847	-2.75879	0.00580156	0.0160017	Aox1
	ENSMUSG00000064294	12.6928	-1.09369	0.641895	-1.70385	0.0884095	0.16198	Aox3
	ENSMUSG00000038242	6.16149	-0.877534	0.802467	-1.09355	0.274154	0.403784	Aox4
	ENSMUSG00000079554	1.20846	-1.81198	1.76333	-1.02759	0.304143	NA	Aox2
	ENSMUSG00000103839	37.7343	0.133951	0.356633	0.375598	0.707216	0.800912	Gm37607
	ENSMUSG00000051223	15483.2	0.562316	0.0689459	8.1559	3.46602e-16	1.88817e-14	Bzw1
	ENSMUSG00000026034	1749.38	0.477839	0.079392	6.01872	1.75797e-09	2.35181e-08	Clk1
	ENSMUSG00000026035	673.891	0.429073	0.0850554	5.04463	4.5439e-07	3.5698e-06	Ppil3
	ENSMUSG00000026036	1534.14	0.573569	0.0935198	6.13314	8.61638e-10	1.22935e-08	Nif3l1
	ENSMUSG00000026037	4183.08	0.522491	0.0675368	7.73639	1.02279e-14	4.11438e-13	Orc2
	ENSMUSG00000094245	4.00615	-0.92814	0.967394	-0.959423	0.337346	NA	Gm23966
	ENSMUSG00000085054	6.53397	-0.472021	0.750156	-0.62923	0.529198	0.656699	Gm15834
	ENSMUSG00000038174	522.539	-0.0692531	0.119984	-0.577187	0.563813	0.687237	Fam126b
	ENSMUSG00000026032	1095.74	0.0760374	0.0787505	0.965548	0.33427	0.468464	Ndufb3
	ENSMUSG00000047528	2.61326	-0.833306	1.87684	-0.443994	0.657047	NA	Flacc1
	ENSMUSG00000102059	1.41908	-0.591891	1.84868	-0.32017	0.74884	NA	Gm20257
	ENSMUSG00000026031	320.799	0.253818	0.142665	1.77911	0.0752211	0.141578	Cflar
	ENSMUSG00000026029	134.016	0.997543	0.328827	3.03364	0.00241623	0.0074954	Casp8
	ENSMUSG00000102719	3.55642	1.30809	1.0771	1.21446	0.224573	NA	Gm37760
	ENSMUSG00000026028	1347.72	0.00202542	0.0982118	0.020623	0.983546	0.990213	Trak2
	ENSMUSG00000026027	325.923	-0.476906	0.120007	-3.97398	7.06814e-05	0.000330901	Stradb
	ENSMUSG00000072295	1.23031	-1.20955	1.66837	-0.72499	0.468458	NA	C2cd6
	ENSMUSG00000038079	761.531	0.0196404	0.0975943	0.201246	0.840506	0.898187	Tmem237
	ENSMUSG00000097573	7.44097	-0.0669211	0.710118	-0.0942394	0.924919	0.954078	G730003C15Rik
	ENSMUSG00000079550	3.6603	0.23919	0.94565	0.252937	0.800317	NA	Mpp4
	ENSMUSG00000101586	4.48597	0.0435255	0.806305	0.0539815	0.95695	NA	Gm29017
	ENSMUSG00000026024	2211.4	-0.162545	0.0980081	-1.65849	0.0972191	0.175129	Als2
	ENSMUSG00000026023	2.38398	-0.552555	1.30827	-0.422355	0.672766	NA	Cdk15
	ENSMUSG00000104502	5.4951	-0.390819	0.792062	-0.49342	0.621716	0.73398	Gm37737
	ENSMUSG00000041075	6185.95	-0.416627	0.124104	-3.35708	0.000787692	0.00281831	Fzd7
	ENSMUSG00000097819	98.0531	-0.457958	0.212734	-2.15272	0.0313405	0.068105	Gm26813
	ENSMUSG00000047361	18.6234	-0.719316	0.440112	-1.63439	0.102176	0.182508	Gm973
	ENSMUSG00000026021	2605.83	0.342302	0.0674608	5.0741	3.89341e-07	3.11222e-06	Sumo1
	ENSMUSG00000103821	7.83395	-0.539393	0.71291	-0.756607	0.449285	0.584276	D430013B06Rik
	ENSMUSG00000026020	11493.1	0.417041	0.0812946	5.13	2.89746e-07	2.39429e-06	Nop58
	ENSMUSG00000077345	3.10965	-0.232796	0.990686	-0.234984	0.814221	NA	Snord70
	ENSMUSG00000077358	36.0793	0.251404	0.32854	0.765215	0.444144	0.579497	Gm26293
	ENSMUSG00000089512	2.91351	-0.388062	1.10785	-0.350284	0.726125	NA	Gm26287
	ENSMUSG00000067336	1060.18	-0.101307	0.135453	-0.747909	0.454515	0.589098	Bmpr2
	ENSMUSG00000041040	1467.05	-0.469917	0.12645	-3.71624	0.00020221	0.000844511	Fam117b
	ENSMUSG00000026018	35.1294	-0.368159	0.335801	-1.09636	0.272921	0.402377	Ica1l
	ENSMUSG00000026019	3491.31	0.406949	0.289369	1.40633	0.159625	0.262985	Wdr12
	ENSMUSG00000026017	234.485	-0.577412	0.231195	-2.49751	0.0125068	0.0311559	Carf
	ENSMUSG00000082609	1.27265	0.623076	1.8448	0.337747	0.735554	NA	Gm15464
	ENSMUSG00000073664	944.136	-0.348126	0.170516	-2.0416	0.0411914	0.0858302	Nbeal1
	ENSMUSG00000049439	710.445	0.207882	0.0857337	2.42474	0.0153192	0.0371039	Cyp20a1
	ENSMUSG00000026782	2507.78	-0.0674687	0.0628835	-1.07292	0.283309	0.413865	Abi2
	ENSMUSG00000026014	2138.77	-0.146151	0.136364	-1.07177	0.283821	0.414509	Raph1
	ENSMUSG00000081562	1.35	0.8131	1.56189	0.520588	0.602654	NA	Gm11575
	ENSMUSG00000101188	346.881	0.154243	0.10771	1.43202	0.152138	0.252783	Eif4a-ps4
	ENSMUSG00000026012	26.8136	0.335424	0.733668	0.457188	0.647536	0.754518	Cd28
	ENSMUSG00000081382	29.8003	-0.278176	0.376537	-0.738774	0.460044	0.594198	Rpl18-ps1
	ENSMUSG00000082804	2.09438	-1.75881	1.51875	-1.15806	0.246838	NA	Rpl17-ps1
	ENSMUSG00000052062	22.8552	0.96023	0.404982	2.37104	0.017738	0.0420532	Pard3b
	ENSMUSG00000100750	1.25289	0	2.40124	0	1	NA	Gm29084
	ENSMUSG00000084333	2.12902	0.872971	1.35532	0.644106	0.519507	NA	Gm11599
	ENSMUSG00000025969	703.969	1.19596	0.218642	5.46994	4.502e-08	4.41262e-07	Nrp2
	ENSMUSG00000040865	1128.88	-0.0223767	0.0811467	-0.275756	0.782736	0.856789	Ino80d
	ENSMUSG00000084799	27.0656	-0.138364	0.370256	-0.373698	0.708629	0.802104	Ino80dos
	ENSMUSG00000101599	36.5541	-0.83567	0.319008	-2.61959	0.00880347	0.0229572	Gm20342
	ENSMUSG00000025968	3907.45	0.32768	0.0648037	5.0565	4.27016e-07	3.37919e-06	Ndufs1
	ENSMUSG00000025967	29812.3	0.0943285	0.09062	1.04092	0.297911	0.429492	Eef1b2
	ENSMUSG00000098850	76.4665	0.486109	0.238888	2.03488	0.0418626	0.0870018	Gm27390
	ENSMUSG00000064612	2.79906	0.852084	1.19951	0.71036	0.477481	NA	Gm26457
	ENSMUSG00000064602	34.5871	0.061237	0.323468	0.189314	0.849847	0.904719	Snora41
	ENSMUSG00000046856	11.2633	0.849268	0.57355	1.48072	0.138681	0.234631	Gpr1
	ENSMUSG00000086730	32.0401	0.22219	0.322506	0.688947	0.490857	0.622454	Platr12
	ENSMUSG00000102536	1.12902	0.609551	1.75296	0.347727	0.728045	NA	1700039I01Rik
	ENSMUSG00000087561	3.95589	0.517822	1.0246	0.505391	0.613284	NA	Gm11608
	ENSMUSG00000027520	3794.06	0.758501	0.121176	6.25948	3.86256e-10	5.97717e-09	Zdbf2
	ENSMUSG00000081643	6.68785	0.716653	0.726529	0.986407	0.323934	0.457742	Gm11605
	ENSMUSG00000025964	2883.19	-0.89247	0.0695823	-12.8261	1.17089e-37	2.54346e-34	Adam23
	ENSMUSG00000087823	4.77781	-0.754269	0.867805	-0.86917	0.384754	NA	Gm22281
	ENSMUSG00000025963	9.21321	-0.728113	0.678328	-1.07339	0.283095	0.413718	Mdh1b
	ENSMUSG00000025962	1503.81	0.388049	0.0869962	4.46053	8.1756e-06	4.77726e-05	Fastkd2
	ENSMUSG00000025961	4.15475	1.52667	1.02217	1.49355	0.135294	NA	4933402D24Rik
	ENSMUSG00000025959	542.708	0.382663	0.111844	3.4214	0.000622986	0.00228836	Klf7
	ENSMUSG00000086721	1.28159	-1.0864	1.76063	-0.617052	0.537201	NA	Gm13750
	ENSMUSG00000025958	1930.79	0.0999892	0.0589823	1.69524	0.0900299	0.164429	Creb1
	ENSMUSG00000025956	404.363	-0.1984	0.120071	-1.65236	0.0984615	0.177037	Mettl21a
	ENSMUSG00000087213	116.144	0.0297037	0.166564	0.178332	0.858462	0.910377	2810408I11Rik
	ENSMUSG00000070871	778.931	0.119173	0.0778	1.53179	0.125574	0.216642	Ccnyl1
	ENSMUSG00000045005	1209.23	-0.334439	0.0850036	-3.93441	8.34016e-05	0.000383528	Fzd5
	ENSMUSG00000051344	483.941	-0.593616	0.131618	-4.51013	6.47894e-06	3.8905e-05	Plekhm3
	ENSMUSG00000084416	111.02	0.0900108	0.184217	0.488614	0.625115	0.736541	Rpl10a-ps1
	ENSMUSG00000025955	2.49409	1.94725	1.66127	1.17215	0.241137	NA	Akr1cl
	ENSMUSG00000070870	1.86059	-0.156497	1.8925	-0.0826932	0.934095	NA	Cryge
	ENSMUSG00000067299	1.67067	-1.18498	1.58105	-0.749492	0.453561	NA	Crygd
	ENSMUSG00000025952	4.24196	0.578686	0.956204	0.605191	0.545052	NA	Crygc
	ENSMUSG00000044429	1.07524	-0.633125	1.92105	-0.329572	0.741723	NA	Cryga
	ENSMUSG00000044816	89.1145	-0.325151	0.190296	-1.70866	0.0875132	0.160711	D630023F18Rik
	ENSMUSG00000025950	1853.28	-0.427202	0.0822595	-5.19335	2.06546e-07	1.74579e-06	Idh1
	ENSMUSG00000025949	1600.48	-0.449587	0.0749889	-5.99539	2.02998e-09	2.67542e-08	Pikfyve
	ENSMUSG00000025946	5.64375	2.41123	0.98865	2.43891	0.0147315	0.0359102	Pth2r
	ENSMUSG00000082774	2.38149	1.97101	1.4796	1.33212	0.182821	NA	Gm8805
	ENSMUSG00000083242	1.16607	-0.0233842	1.87392	-0.0124787	0.990044	NA	Gm15659
	ENSMUSG00000015222	392.871	0.484536	0.231638	2.09178	0.0364583	0.0775486	Map2
	ENSMUSG00000055567	46.3557	0.601582	0.370256	1.62477	0.104211	0.185609	Unc80
	ENSMUSG00000026005	2286.67	-0.0832481	0.0735364	-1.13207	0.257607	0.385655	Rpe
	ENSMUSG00000026004	117.786	-0.646768	0.201833	-3.20446	0.00135314	0.00451689	Kansl1l
	ENSMUSG00000102559	7.95111	-1.43028	0.663887	-2.15441	0.031208	0.0678934	Gm37570
	ENSMUSG00000102374	4.05102	-2.09546	0.999729	-2.09603	0.0360797	NA	Gm38387
	ENSMUSG00000102776	1.41185	-0.71779	1.60477	-0.447286	0.654669	NA	Gm38162
	ENSMUSG00000103706	3.3784	-0.680854	1.03786	-0.656019	0.511812	NA	6820402A03Rik
	ENSMUSG00000103756	11.1379	0.517807	0.522123	0.991734	0.321327	0.454725	Gm37285
	ENSMUSG00000103382	1.43379	-1.55292	1.731	-0.897125	0.369652	NA	Gm37755
	ENSMUSG00000026003	1199.9	-0.10373	0.110137	-0.94183	0.34628	0.481373	Acadl
	ENSMUSG00000082769	5.2366	-0.2542	0.763311	-0.333022	0.739118	NA	Gm15793
	ENSMUSG00000094191	2.40254	-1.10951	1.35108	-0.821201	0.411532	NA	Rpl31-ps14
	ENSMUSG00000026000	1140.49	-0.318822	0.0738598	-4.31658	1.58465e-05	8.69256e-05	Lancl1
	ENSMUSG00000025991	11.6687	-1.20487	0.548158	-2.19803	0.0279469	0.0618167	Cps1
	ENSMUSG00000062209	1.95287	0.847465	1.3342	0.635187	0.525306	NA	Erbb4
	ENSMUSG00000025997	73.9432	-0.266146	0.235629	-1.12952	0.25868	0.386636	Ikzf2
	ENSMUSG00000053153	71.7668	-0.938457	0.236913	-3.96118	7.45793e-05	0.000347184	Spag16
	ENSMUSG00000026196	1723.24	-0.566574	0.0831023	-6.81779	9.245e-12	1.95212e-10	Bard1
	ENSMUSG00000050296	4.03054	1.54489	0.938827	1.64556	0.0998546	NA	Abca12
	ENSMUSG00000026192	9017.57	0.874559	0.0860092	10.1682	2.74954e-24	7.70668e-22	Atic
	ENSMUSG00000026193	19580.8	-0.474168	0.0863852	-5.48899	4.04235e-08	4.00273e-07	Fn1
	ENSMUSG00000073652	8.68547	-1.23455	0.687797	-1.79493	0.0726646	0.137646	Apol7d
	ENSMUSG00000101834	1.56759	0.0274582	1.50552	0.0182384	0.985449	NA	Gm5829
	ENSMUSG00000100319	2.50365	0.0950513	1.30368	0.0729102	0.941878	NA	Gm5256
	ENSMUSG00000059483	4.26582	0.00457311	0.810646	0.00564132	0.995499	NA	Gm5528
	ENSMUSG00000101496	4.70694	0.774558	0.949267	0.815953	0.414527	NA	Gm8885
	ENSMUSG00000039395	2512.52	-0.826059	0.121696	-6.78789	1.13786e-11	2.36529e-10	Mreg
	ENSMUSG00000097131	50.7393	-0.664931	0.290355	-2.29007	0.0220174	0.0505241	NA
	ENSMUSG00000093956	2.31995	-0.178086	1.18929	-0.149742	0.880968	NA	Gm24497
	ENSMUSG00000026189	733.178	-0.488148	0.104944	-4.65151	3.29517e-06	2.12796e-05	Pecr
	ENSMUSG00000026188	13.7225	-1.17597	0.524967	-2.24008	0.0250856	0.0564687	Tmem169
	ENSMUSG00000026187	5370.28	-0.229162	0.0663894	-3.45179	0.000556882	0.00207316	Xrcc5
	ENSMUSG00000085812	2.81055	-0.165366	0.996672	-0.165919	0.868221	NA	Gm15843
	ENSMUSG00000039354	1266.69	-0.117719	0.0734405	-1.60291	0.108953	0.192673	Smarcal1
	ENSMUSG00000046330	11547.1	0.0969497	0.104952	0.923752	0.355616	0.491599	Rpl37a
	ENSMUSG00000039323	15391.8	-0.833512	0.118688	-7.0227	2.17628e-12	5.27467e-11	Igfbp2
	ENSMUSG00000026185	66.8099	0.64563	0.309141	2.08846	0.036756	0.0780959	Igfbp5
	ENSMUSG00000100301	1.46184	1.86902	2.02552	0.922737	0.356144	NA	6030407O03Rik
	ENSMUSG00000055322	133.338	0.623057	0.287979	2.16355	0.0304991	0.0666013	Tns1
	ENSMUSG00000061815	1.43137	-1.27285	1.54271	-0.825079	0.409326	NA	Rufy4
	ENSMUSG00000006304	5417.65	0.295571	0.052609	5.61826	1.92889e-08	2.04391e-07	Arpc2
	ENSMUSG00000064272	3.51274	-0.77639	0.971535	-0.799138	0.424211	NA	Gpbar1
	ENSMUSG00000006299	3937.3	0.231914	0.0801816	2.89236	0.00382359	0.0111952	Aamp
	ENSMUSG00000101503	2.78639	0.34657	1.13091	0.306453	0.75926	NA	Gm28364
	ENSMUSG00000026179	677.045	-0.229941	0.094594	-2.43082	0.0150645	0.0365834	Pnkd
	ENSMUSG00000103013	1.57007	-0.0170333	1.4874	-0.0114517	0.990863	NA	Gm37503
	ENSMUSG00000006301	687.738	-0.19015	0.11975	-1.58789	0.11231	0.197527	Tmbim1
	ENSMUSG00000073650	25.4731	-0.487573	0.421154	-1.15771	0.246984	0.372706	Catip
	ENSMUSG00000026177	34.7757	-2.19035	0.430149	-5.09208	3.54159e-07	2.86685e-06	Slc11a1
	ENSMUSG00000026176	1379.73	0.33248	0.0718227	4.62918	3.67118e-06	2.34206e-05	Ctdsp1
	ENSMUSG00000026175	41.4764	-0.559855	0.318926	-1.75544	0.079184	0.147741	Vil1
	ENSMUSG00000033364	2327.26	-0.12682	0.0865864	-1.46466	0.143013	0.240333	Usp37
	ENSMUSG00000103227	1.4738	2.5778	1.86148	1.38481	0.16611	NA	Gm37733
	ENSMUSG00000026174	4397.05	0.197793	0.0653195	3.02808	0.00246114	0.00761706	Cnot9
	ENSMUSG00000026173	27.9947	-0.594346	0.345988	-1.71782	0.085829	0.158119	Plcd4
	ENSMUSG00000026135	1028.09	0.203314	0.0971711	2.09233	0.0364095	0.0774827	Zfp142
	ENSMUSG00000026172	508.908	0.221442	0.0939024	2.35821	0.0183631	0.043352	Bcs1l
	ENSMUSG00000026171	756.447	0.154188	0.0884211	1.74379	0.0811948	0.150845	Rnf25
	ENSMUSG00000033276	161.296	-0.173054	0.176993	-0.97774	0.328203	0.462272	Stk36
	ENSMUSG00000033257	4543.81	0.251436	0.088215	2.85026	0.00436831	0.0125808	Ttll4
	ENSMUSG00000026170	72.7735	-0.83125	0.310271	-2.67911	0.00738172	0.0197201	Cyp27a1
	ENSMUSG00000006542	9.96044	1.49788	0.727875	2.05788	0.0396019	0.0831363	Prkag3
	ENSMUSG00000033227	174.652	2.81308	0.687948	4.08908	4.33085e-05	0.000212663	Wnt6
	ENSMUSG00000099472	1.74191	4.2725	1.85741	2.30024	0.0214345	NA	Gm29539
	ENSMUSG00000026167	51.2147	3.19273	0.482873	6.61194	3.79305e-11	7.07249e-10	Wnt10a
	ENSMUSG00000090071	185.602	-0.0883502	0.246028	-0.359106	0.719515	0.81051	Cdk5r2
	ENSMUSG00000055197	5.67152	2.17081	1.02423	2.11946	0.0340517	0.0731097	Fev
	ENSMUSG00000047021	3.19593	0.900566	1.0941	0.82311	0.410445	NA	Cfap65
	ENSMUSG00000006538	5.87832	0.633881	0.774518	0.81842	0.413117	0.549484	Ihh
	ENSMUSG00000026162	122.244	0.230876	0.173835	1.32813	0.184136	0.295441	Nhej1
	ENSMUSG00000026205	1.75592	0.0126712	1.47992	0.00856213	0.993168	NA	Slc23a3
	ENSMUSG00000033159	797.297	-0.0924404	0.100708	-0.917902	0.35867	0.494686	Cnppd1
	ENSMUSG00000049339	910.74	-0.262622	0.0785918	-3.3416	0.000832976	0.00296022	Retreg2
	ENSMUSG00000026197	322.124	-0.342111	0.108881	-3.14206	0.00167763	0.00544524	Zfand2b
	ENSMUSG00000026198	30.6098	0.0542719	0.337654	0.160732	0.872304	0.920102	Abcb6
	ENSMUSG00000099519	1.2592	-0.483341	1.80702	-0.26748	0.789099	NA	Gm29253
	ENSMUSG00000033124	333.666	0.0482868	0.123252	0.391774	0.695225	0.791667	Atg9a
	ENSMUSG00000026199	1089.09	-0.156904	0.131785	-1.1906	0.233809	0.357065	Ankzf1
	ENSMUSG00000026200	63.6837	-0.248126	0.276315	-0.897982	0.369195	0.505147	Glb1l
	ENSMUSG00000026201	1191.35	0.521256	0.0823867	6.32694	2.50064e-10	3.9868e-09	Stk16
	ENSMUSG00000026202	4703.14	0.47812	0.0700369	6.82668	8.69026e-12	1.85756e-10	Tuba4a
	ENSMUSG00000096094	2.54909	0.66792	1.07856	0.619271	0.535738	NA	A630095N17Rik
	ENSMUSG00000026203	353.483	-0.0914304	0.116368	-0.785698	0.432045	0.567332	Dnajb2
	ENSMUSG00000026204	1165.02	0.81234	0.118414	6.8602	6.87641e-12	1.51072e-10	Ptprn
	ENSMUSG00000033061	1.79588	0.0886183	1.64637	0.0538264	0.957073	NA	Resp18
	ENSMUSG00000026209	2038.65	-0.34834	0.0688978	-5.05589	4.2838e-07	3.38689e-06	Dnpep
	ENSMUSG00000026208	319.022	-0.359498	0.184559	-1.94787	0.0514299	0.10324	Des
	ENSMUSG00000026207	442.412	-0.317986	0.132801	-2.39446	0.0166448	0.039831	Speg
	ENSMUSG00000033021	793.73	-0.116785	0.088043	-1.32645	0.18469	0.296083	Gmppa
	ENSMUSG00000032997	1305.15	0.194907	0.104637	1.86269	0.0625059	0.121475	Chpf
	ENSMUSG00000026211	1661.48	0.0725701	0.100688	0.720744	0.471067	0.604148	Obsl1
	ENSMUSG00000051703	31.6845	-0.15277	0.368467	-0.41461	0.678428	0.778405	Tmem198
	ENSMUSG00000032968	17.811	-1.29322	0.466183	-2.77407	0.00553602	0.0153863	Inha
	ENSMUSG00000082745	2.29246	-0.00273906	1.30678	-0.00209604	0.998328	NA	Gm15181
	ENSMUSG00000026213	1371.73	0.0843133	0.0871646	0.967288	0.3334	0.467583	Stk11ip
	ENSMUSG00000006576	331.283	-0.081115	0.136844	-0.592753	0.553346	0.678277	Slc4a3
	ENSMUSG00000082528	1.34318	1.35246	1.71713	0.787628	0.430915	NA	Gm15182
	ENSMUSG00000026235	458.212	0.413762	0.152243	2.71777	0.00657242	0.0177934	Epha4
	ENSMUSG00000101849	2.21152	2.3709	1.74995	1.35484	0.175469	NA	Gm28386
	ENSMUSG00000004872	8.00705	-0.0791056	0.725717	-0.109003	0.9132	0.946421	Pax3
	ENSMUSG00000032908	10.961	0.179609	0.578984	0.310214	0.756398	0.837582	Sgpp2
	ENSMUSG00000026245	5390.09	0.266146	0.0521108	5.10731	3.26778e-07	2.66858e-06	Farsb
	ENSMUSG00000104018	1.23957	-0.284223	1.68549	-0.168629	0.866088	NA	4833412K13Rik
	ENSMUSG00000090486	4.37496	0.121377	0.849878	0.142817	0.886434	NA	BC035947
	ENSMUSG00000012187	3.41684	-0.274652	0.976726	-0.281196	0.77856	NA	Mogat1
	ENSMUSG00000099364	4.47884	1.49534	1.05858	1.41259	0.157777	NA	5730419F03Rik
	ENSMUSG00000032883	3373.08	0.336713	0.0789758	4.26349	2.01258e-05	0.000107548	Acsl3
	ENSMUSG00000079470	1431.86	-0.0872227	0.0697406	-1.25067	0.211054	0.32968	Utp14b
	ENSMUSG00000099377	4.3794	-0.28296	0.831482	-0.340308	0.733624	NA	Gm6159
	ENSMUSG00000072978	1.09746	0.51851	1.87598	0.276394	0.782246	NA	Gm5830
	ENSMUSG00000050711	1.35691	0.203181	1.8402	0.110413	0.912082	NA	Scg2
	ENSMUSG00000099562	1.10227	-0.0230384	1.94023	-0.011874	0.990526	NA	Gm19027
	ENSMUSG00000054702	393.277	0.590583	0.119623	4.93705	7.93124e-07	5.91541e-06	Ap1s3
	ENSMUSG00000073643	734.056	-0.559674	0.0867087	-6.45465	1.08466e-10	1.85707e-09	Wdfy1
	ENSMUSG00000026248	1234.3	0.225542	0.0844197	2.67168	0.00754733	0.0201038	Mrpl44
	ENSMUSG00000026249	687.623	0.674274	0.201755	3.34204	0.000831646	0.0029573	Serpine2
	ENSMUSG00000067106	4.53089	-0.125664	0.958029	-0.131169	0.895642	NA	Gm5529
	ENSMUSG00000100397	1.58928	0.464413	1.37225	0.338432	0.735038	NA	Gm28071
	ENSMUSG00000004364	5059.21	0.117606	0.063327	1.85713	0.0632931	0.122743	Cul3
	ENSMUSG00000103076	2.34751	0.195426	1.20898	0.161645	0.871585	NA	Gm37902
	ENSMUSG00000038608	6.77835	-0.840489	0.844231	-0.995567	0.31946	0.452378	Dock10
	ENSMUSG00000087008	1.31286	1.35778	1.72233	0.788337	0.4305	NA	Gm5530
	ENSMUSG00000055980	134.082	0.371639	0.269114	1.38097	0.167287	0.273097	Irs1
	ENSMUSG00000026142	425.073	-0.125255	0.165027	-0.758994	0.447856	0.583116	Rhbdd1
	ENSMUSG00000100786	9.61588	-1.81903	1.64328	-1.10695	0.268316	0.397408	Gm28940
	ENSMUSG00000067158	4.0944	0.114668	0.954618	0.120119	0.904389	NA	Col4a4
	ENSMUSG00000079465	1.71295	0.470857	1.35726	0.346916	0.728654	NA	Col4a3
	ENSMUSG00000026150	1551.2	0.0855704	0.0699104	1.224	0.220952	0.341702	Mff
	ENSMUSG00000101450	4.62071	-1.84702	0.846112	-2.18295	0.0290396	NA	Gm28941
	ENSMUSG00000100744	1.35877	-0.894355	1.51934	-0.588647	0.556098	NA	Gm17764
	ENSMUSG00000026159	4125.59	-0.215738	0.0587813	-3.67019	0.000242372	0.000993852	Agfg1
	ENSMUSG00000101784	2.69552	0.399964	1.00985	0.396065	0.692057	NA	Gm7553
	ENSMUSG00000038496	58.0382	-0.788102	0.370569	-2.12673	0.0334421	0.0720771	Slc19a3
	ENSMUSG00000100432	2.19195	-2.30661	1.34082	-1.7203	0.0853784	NA	Gm7539
	ENSMUSG00000026166	8.05959	3.52418	0.924376	3.8125	0.000137571	0.000598873	Ccl20
	ENSMUSG00000026163	10.729	1.05088	0.718929	1.46173	0.143814	0.241469	Sphkap
	ENSMUSG00000045658	882.304	0.69358	0.153154	4.52865	5.9362e-06	3.60193e-05	Pid1
	ENSMUSG00000036766	83.7722	-0.0159052	0.223162	-0.0712721	0.943181	0.966655	Dner
	ENSMUSG00000026219	22376.2	-0.0906034	0.0774447	-1.16991	0.242037	0.366737	Trip12
	ENSMUSG00000104503	8.96327	0.483385	0.63407	0.762352	0.44585	0.581156	Gm37738
	ENSMUSG00000073633	58.8636	-0.984069	0.248139	-3.96581	7.31482e-05	0.000341005	Fbxo36
	ENSMUSG00000026220	49.1653	-0.383676	0.253298	-1.51472	0.129843	0.22257	Slc16a14
	ENSMUSG00000099693	1.52756	0.278222	1.39397	0.19959	0.841801	NA	Gm29284
	ENSMUSG00000064281	5.4914	0.203509	0.811136	0.250894	0.801896	0.871449	Rpl19-ps1
	ENSMUSG00000089844	3.56748	-0.327105	1.01937	-0.320891	0.748293	NA	A530032D15Rik
	ENSMUSG00000072109	2.07765	1.9827	1.99336	0.994653	0.319905	NA	A530040E14Rik
	ENSMUSG00000089716	2.70284	0.0393659	1.91391	0.0205683	0.98359	NA	Gm6264
	ENSMUSG00000079455	5.51938	-2.81336	1.52184	-1.84865	0.0645084	0.124774	Gm16026
	ENSMUSG00000070034	5.80159	2.57478	1.26437	2.03641	0.041709	0.0867319	Sp110
	ENSMUSG00000070031	13.4818	0.599113	0.488967	1.22526	0.220476	0.341087	Sp140
	ENSMUSG00000052760	18.9427	0.527925	0.573382	0.92072	0.357196	0.493078	A630001G21Rik
	ENSMUSG00000036707	3306.61	0.232963	0.0732211	3.18164	0.00146441	0.00483629	Cab39
	ENSMUSG00000026223	1418.28	-0.0557625	0.0844618	-0.66021	0.509119	0.638484	Itm2c
	ENSMUSG00000099342	8.27617	0.792487	0.79216	1.00041	0.317111	0.44999	Gm18180
	ENSMUSG00000026226	1.15496	1.01112	2.07176	0.48805	0.625514	NA	Spata3
	ENSMUSG00000026227	60.5501	1.0367	0.353251	2.93475	0.00333815	0.00992649	2810459M11Rik
	ENSMUSG00000026229	9953.43	0.341241	0.0474716	7.18831	6.55961e-13	1.77283e-11	Psmd1
	ENSMUSG00000026228	1.05109	-0.78389	1.81753	-0.431294	0.666255	NA	Htr2b
	ENSMUSG00000103272	1.22165	-2.24896	2.12959	-1.05605	0.290944	NA	Gm37914
	ENSMUSG00000062590	431.714	0.188234	0.105085	1.79125	0.0732524	0.138548	Armc9
	ENSMUSG00000079445	3403.98	0.210616	0.0939162	2.2426	0.0249228	0.0561531	B3gnt7
	ENSMUSG00000099644	11.3559	0.393498	0.554687	0.709407	0.478072	0.611282	Gm28626
	ENSMUSG00000026234	97063.6	0.462316	0.0521795	8.86011	7.99355e-19	7.01576e-17	Ncl
	ENSMUSG00000064837	7.69368	0.507548	0.627547	0.808781	0.418641	0.554635	Snora75
	ENSMUSG00000104627	1.33316	-0.00910059	1.52568	-0.00596496	0.995241	NA	Mir3535
	ENSMUSG00000073627	41.8936	0.046895	0.302723	0.15491	0.876892	0.923185	C130036L24Rik
	ENSMUSG00000036574	1.13018	0.0393661	2.18171	0.0180437	0.985604	NA	Tex44
	ENSMUSG00000026238	39916.5	0.240863	0.0517742	4.65218	3.28441e-06	2.12259e-05	Ptma
	ENSMUSG00000026239	691.07	-0.347331	0.0986805	-3.51975	0.000431954	0.0016567	Pde6d
	ENSMUSG00000102927	1.94833	2.01347	1.44666	1.39181	0.16398	NA	Gm37152
	ENSMUSG00000026240	1174.08	0.469834	0.0703523	6.6783	2.41724e-11	4.69874e-10	Cops7b
	ENSMUSG00000026241	10.5057	-0.143981	0.871739	-0.165166	0.868813	0.917619	Nppc
	ENSMUSG00000053333	725.427	-0.467975	0.142186	-3.2913	0.000997266	0.00347513	Dis3l2
	ENSMUSG00000084106	61.1503	-0.0795998	0.244022	-0.3262	0.744273	0.828859	Gm6136
	ENSMUSG00000103984	1.33373	0.475473	1.61741	0.293971	0.76878	NA	Gm37447
	ENSMUSG00000026247	58.3924	0.174418	0.291982	0.59736	0.550267	0.675429	Ecel1
	ENSMUSG00000036480	10.0945	-0.0050857	0.577081	-0.0088128	0.992968	0.996409	Prss56
	ENSMUSG00000026251	8.871	-1.75012	0.686017	-2.55113	0.0107376	0.0273363	Chrnd
	ENSMUSG00000026253	4.60814	-0.784112	0.810797	-0.967088	0.3335	NA	Chrng
	ENSMUSG00000026254	4346.13	0.190557	0.0648477	2.93854	0.00329767	0.00982124	Eif4e2
	ENSMUSG00000026255	44.9446	-0.305711	0.30161	-1.0136	0.310774	0.443584	Efhd1
	ENSMUSG00000048000	4347.61	-0.0555866	0.0622536	-0.892905	0.371908	0.508259	Gigyf2
	ENSMUSG00000079436	1.67584	-0.940713	1.34723	-0.698256	0.485017	NA	Kcnj13
	ENSMUSG00000026258	3.53943	-0.713606	0.982132	-0.726588	0.467478	NA	Snorc
	ENSMUSG00000026259	58.2044	-0.212099	0.306148	-0.692801	0.488435	0.620427	Ngef
	ENSMUSG00000090994	4.52432	-0.2822	1.00743	-0.280119	0.779386	NA	Gm6153
	ENSMUSG00000026288	1928.91	-1.27678	0.330009	-3.86893	0.000109314	0.000488469	Inpp5d
	ENSMUSG00000026289	1451.44	0.340129	0.110772	3.07055	0.00213668	0.00673522	Atg16l1
	ENSMUSG00000087968	1.07156	-2.43652	2.36304	-1.03109	0.302497	NA	Gm25395
	ENSMUSG00000089281	1.75905	-0.66285	1.45788	-0.454667	0.649349	NA	Scarna6
	ENSMUSG00000056055	2.54511	-0.234872	1.13843	-0.206312	0.836547	NA	Sag
	ENSMUSG00000070738	3415.99	-0.365874	0.0661099	-5.53434	3.1241e-08	3.17861e-07	Dgkd
	ENSMUSG00000103591	1.4935	-0.294501	1.55951	-0.188842	0.850217	NA	Gm38365
	ENSMUSG00000005501	408.945	0.0476677	0.119047	0.400411	0.688854	0.786834	Usp40
	ENSMUSG00000081984	35.5203	0.74207	0.358446	2.07024	0.0384297	0.0810671	Dnajb3
	ENSMUSG00000079429	144.261	-1.11552	0.180768	-6.17098	6.787e-10	9.93634e-09	Mroh2a
	ENSMUSG00000044783	6603.49	-0.469317	0.0766204	-6.12522	9.05602e-10	1.2847e-08	Hjurp
	ENSMUSG00000036251	1.51101	0.316926	1.8107	0.17503	0.861056	NA	Trpm8
	ENSMUSG00000049866	4157.35	0.00270468	0.128091	0.0211154	0.983154	0.990162	Arl4c
	ENSMUSG00000097398	58.7945	-0.559881	0.377436	-1.48338	0.137973	0.233739	Platr5
	ENSMUSG00000036206	2147.41	-0.353358	0.084228	-4.19525	2.72569e-05	0.000140513	Sh3bp4
	ENSMUSG00000102700	365.298	-0.274444	0.12686	-2.16336	0.0305135	0.0666245	Gm38312
	ENSMUSG00000055013	1702.22	-0.332642	0.0654051	-5.08587	3.65953e-07	2.94969e-06	Agap1
	ENSMUSG00000034486	540.202	1.61059	0.320932	5.01848	5.20814e-07	4.05679e-06	Gbx2
	ENSMUSG00000092627	58.1762	0.0533247	0.317396	0.168007	0.866578	0.916224	D130058E05Rik
	ENSMUSG00000067081	10.234	0.209439	0.593547	0.352859	0.724194	0.814197	Asb18
	ENSMUSG00000026301	1.67415	-3.0468	1.67577	-1.81815	0.0690414	NA	Iqca
	ENSMUSG00000044337	127.733	-0.682936	0.264153	-2.58539	0.009727	0.0250572	Ackr3
	ENSMUSG00000103292	3.57585	-1.55948	1.135	-1.37399	0.169443	NA	Gm35048
	ENSMUSG00000034432	2406.56	0.406932	0.0901398	4.51446	6.34793e-06	3.82504e-05	Cops8
	ENSMUSG00000048126	19.4768	-1.06584	0.589863	-1.80693	0.0707733	0.134769	Col6a3
	ENSMUSG00000026303	39.4142	-1.90317	0.489178	-3.89054	0.000100021	0.000450536	Mlph
	ENSMUSG00000026304	36.9968	0.192315	0.343497	0.559873	0.575566	0.696871	Rab17
	ENSMUSG00000026305	2069.68	-0.174756	0.0693861	-2.51861	0.0117819	0.0295535	Lrrfip1
	ENSMUSG00000070732	510.502	-1.54811	0.333686	-4.63942	3.49395e-06	2.23776e-05	Rbm44
	ENSMUSG00000100018	9.23786	0.490673	0.672305	0.729837	0.46549	0.599199	Gm7776
	ENSMUSG00000034353	3.13972	-0.897889	1.15994	-0.774079	0.438884	NA	Ramp1
	ENSMUSG00000034343	1225.13	0.421893	0.072591	5.81192	6.1759e-09	7.34095e-08	Ube2f
	ENSMUSG00000083064	72.4881	-0.167393	0.210896	-0.793726	0.427355	0.562577	Gm7785
	ENSMUSG00000026307	567.464	-0.014089	0.108618	-0.129711	0.896795	0.935504	Scly
	ENSMUSG00000090322	1.1154	0.28724	1.71902	0.167095	0.867295	NA	Gm17090
	ENSMUSG00000049515	10.4766	0.423385	0.627333	0.674896	0.499742	0.630546	Espnl
	ENSMUSG00000026308	8.86077	0.904078	0.674977	1.33942	0.180433	0.290708	Klhl30
	ENSMUSG00000047443	260.38	0.0680405	0.122342	0.55615	0.578108	0.698713	Erfe
	ENSMUSG00000026309	1577.62	0.207337	0.0691684	2.99756	0.00272148	0.00832786	Ilkap
	ENSMUSG00000067071	1341.26	-0.0437585	0.0982546	-0.445358	0.656061	0.760525	Hes6
	ENSMUSG00000055866	43.6896	0.849331	0.283187	2.99919	0.00270699	0.0082908	Per2
	ENSMUSG00000034292	883.607	0.370426	0.0938643	3.9464	7.93336e-05	0.00036686	Traf3ip1
	ENSMUSG00000026311	752.976	0.472285	0.113266	4.16969	3.05012e-05	0.000155349	Asb1
	ENSMUSG00000100980	3.9193	0.528345	0.917138	0.57608	0.564561	NA	Gm29100
	ENSMUSG00000007805	8.53654	0.796724	0.705351	1.12954	0.258669	0.386636	Twist2
	ENSMUSG00000026313	1203.73	-0.329899	0.0737973	-4.47033	7.80977e-06	4.58973e-05	Hdac4
	ENSMUSG00000026260	3349.53	0.250478	0.0553932	4.52181	6.13135e-06	3.70869e-05	Ndufa10
	ENSMUSG00000073616	864.582	0.503673	0.115241	4.37062	1.23896e-05	6.97235e-05	Cops9
	ENSMUSG00000034220	1919.27	-0.170334	0.0925946	-1.83956	0.0658324	0.126911	Gpc1
	ENSMUSG00000034212	3.37259	-0.368468	0.982243	-0.375129	0.707565	NA	Ankmy1
	ENSMUSG00000047067	110.645	0.387237	0.187604	2.06412	0.0390063	0.082114	Dusp28
	ENSMUSG00000097251	5.29833	0.173882	0.761487	0.228346	0.819378	0.883267	5033417F24Rik
	ENSMUSG00000026269	1072.31	0.0219161	0.0978478	0.223982	0.822772	0.885826	Rnpepl1
	ENSMUSG00000100632	1.55452	-2.89904	1.8336	-1.58107	0.113863	NA	9430060I03Rik
	ENSMUSG00000026270	918.622	0.112811	0.0757817	1.48863	0.136586	0.231841	Capn10
	ENSMUSG00000026271	8.40034	0.393903	0.623045	0.632222	0.527242	0.654973	Gpr35
	ENSMUSG00000014602	2196.38	-0.243809	0.137758	-1.76984	0.0767537	0.144088	Kif1a
	ENSMUSG00000034159	78.4236	2.48726	0.415391	5.98776	2.12753e-09	2.79458e-08	Mab21l4
	ENSMUSG00000084989	240.226	0.784206	0.433598	1.8086	0.0705129	0.134407	Crocc2
	ENSMUSG00000047793	344.543	1.41692	0.259025	5.47019	4.49543e-08	4.40867e-07	Sned1
	ENSMUSG00000026273	563.614	0.283347	0.107432	2.63744	0.00835334	0.0219215	Mterf4
	ENSMUSG00000101172	5.17491	-0.552986	0.83911	-0.659015	0.509886	NA	Gm28535
	ENSMUSG00000100351	3.54062	0.228285	0.985497	0.231644	0.816814	NA	Gm7867
	ENSMUSG00000026274	1566.56	-0.309685	0.106634	-2.90419	0.00368208	0.0108398	Pask
	ENSMUSG00000026275	2954.11	0.19622	0.0829525	2.36545	0.0180084	0.0426187	Ppp1r7
	ENSMUSG00000034107	22.9781	-0.0122869	0.37903	-0.0324168	0.97414	0.985195	Ano7
	ENSMUSG00000034088	14664	0.452662	0.0689019	6.56966	5.04315e-11	9.17694e-10	Hdlbp
	ENSMUSG00000090489	4.17133	0.49249	1.01406	0.485662	0.627207	NA	Gm17415
	ENSMUSG00000026276	7877.45	0.0010996	0.0453684	0.0242372	0.980663	0.98903	Septin2
	ENSMUSG00000034066	51.4896	0.0115912	0.271593	0.0426787	0.965958	0.980572	Farp2
	ENSMUSG00000026277	1781.49	-0.408488	0.0646753	-6.31598	2.6845e-10	4.2565e-09	Stk25
	ENSMUSG00000026278	855.988	0.427385	0.106243	4.02272	5.75305e-05	0.000275493	Bok
	ENSMUSG00000026279	1008.99	-0.0291108	0.0765405	-0.380332	0.703699	0.798178	Thap4
	ENSMUSG00000101952	3.43043	1.81428	1.07065	1.69456	0.0901581	NA	Gm10550
	ENSMUSG00000026280	1261.43	-0.210982	0.0740623	-2.84872	0.00438959	0.0126337	Atg4b
	ENSMUSG00000026281	5337.18	0.344677	0.0675438	5.10301	3.34287e-07	2.72223e-06	Dtymk
	ENSMUSG00000026283	2623.04	0.156424	0.0786773	1.98817	0.0467931	0.0954089	Ing5
	ENSMUSG00000073609	372.706	-0.496683	0.175909	-2.82352	0.00474998	0.0135187	D2hgdh
	ENSMUSG00000094651	1.10548	2.39769	2.08929	1.14761	0.25113	NA	Gal3st2
	ENSMUSG00000101660	2.47374	2.45815	1.4143	1.73807	0.082198	NA	Gm18666
	ENSMUSG00000093805	2.1597	-0.681157	1.42699	-0.477338	0.633122	NA	Gal3st2b
	ENSMUSG00000099624	11.2834	-0.316748	0.599898	-0.528003	0.597497	0.713845	Gm7889
	ENSMUSG00000073608	6.75694	0.783504	0.747141	1.04867	0.294331	0.425389	Gal3st2c
	ENSMUSG00000026285	1.81785	-1.87263	1.70369	-1.09916	0.271697	NA	Pdcd1
	ENSMUSG00000100347	4.49923	-0.034944	0.83375	-0.0419118	0.966569	NA	Gm7895
	ENSMUSG00000051185	321.702	-0.289873	0.117338	-2.47042	0.0134956	0.0332851	Fam174a
	ENSMUSG00000103973	1.56592	0.868436	1.53376	0.566213	0.571249	NA	BC055308
	ENSMUSG00000081051	145.547	-0.142305	0.182278	-0.780703	0.434977	0.570106	Gm15427
	ENSMUSG00000040710	68.566	2.16007	0.375334	5.75506	8.66102e-09	9.87607e-08	St8sia4
	ENSMUSG00000040693	177.477	-1.57142	0.275915	-5.6953	1.23157e-08	1.3606e-07	Slco4c1
	ENSMUSG00000097814	103.753	-1.33998	0.262655	-5.10168	3.36653e-07	2.74021e-06	Panct2
	ENSMUSG00000097480	2.9726	0.319644	0.961085	0.332587	0.739446	NA	Gm9499
	ENSMUSG00000100454	4.03117	0.811577	0.896763	0.905007	0.365462	NA	Gm28901
	ENSMUSG00000044757	5.78292	1.14673	0.774153	1.48127	0.138535	0.234463	Gm6430
	ENSMUSG00000044768	337.258	0.18049	0.128735	1.40203	0.160907	0.26467	D1Ertd622e
	ENSMUSG00000040648	2859.9	0.355928	0.0783234	4.54434	5.51076e-06	3.37323e-05	Ppip5k2
	ENSMUSG00000026333	251.216	0.482686	0.134774	3.58143	0.000341714	0.00135084	Gin1
	ENSMUSG00000026335	529.798	-0.0942379	0.0967423	-0.974113	0.330001	0.463977	Pam
	ENSMUSG00000089782	110.604	0.0454063	0.195183	0.232634	0.816046	0.880549	Gm3531
	ENSMUSG00000089706	1.81771	1.18359	1.34708	0.878633	0.3796	NA	B230216N24Rik
	ENSMUSG00000097608	5.31146	0.26638	0.83577	0.318724	0.749936	0.833113	Gm7952
	ENSMUSG00000099634	4.22856	1.15618	0.888068	1.3019	0.192951	NA	Gm29462
	ENSMUSG00000089791	13.1822	0.365578	0.55848	0.654595	0.512729	0.641277	Gm3555
	ENSMUSG00000100009	1.79557	-0.567265	1.52461	-0.372073	0.709839	NA	Gm7967
	ENSMUSG00000082431	128.542	0.243117	0.162531	1.49582	0.134701	0.229314	Prdx2-ps1
	ENSMUSG00000100662	1.60693	0.301654	1.37861	0.218809	0.826799	NA	Gm19029
	ENSMUSG00000099835	4.65611	1.22358	0.892257	1.37133	0.170272	NA	Gm29668
	ENSMUSG00000100794	12.5036	0.150541	0.499177	0.301578	0.762974	0.842053	Gm29667
	ENSMUSG00000100222	4.14212	1.14441	0.995418	1.14968	0.250275	NA	Psmb6-ps2
	ENSMUSG00000050840	3.91868	-0.0870541	0.88587	-0.0982696	0.921718	NA	Cdh20
	ENSMUSG00000047496	41.1438	-1.49186	0.348049	-4.28634	1.81638e-05	9.81194e-05	Rnf152
	ENSMUSG00000101214	1.57482	-0.521211	1.42505	-0.365749	0.714552	NA	Gm28403
	ENSMUSG00000067017	264.667	0.190065	0.129186	1.47125	0.141222	0.237876	Capza1-ps1
	ENSMUSG00000056536	638.34	-0.109175	0.0897228	-1.2168	0.223679	0.34509	Pign
	ENSMUSG00000026319	1158.26	0.0266443	0.0905221	0.29434	0.768498	0.846383	Relch
	ENSMUSG00000101330	2.80691	1.28028	1.08781	1.17694	0.239219	NA	Gm10193
	ENSMUSG00000026321	42.4675	-0.294034	0.404301	-0.727265	0.467064	0.600698	Tnfrsf11a
	ENSMUSG00000099843	14.4022	0.0138868	0.493837	0.0281202	0.977566	0.987339	Gm7160
	ENSMUSG00000038866	1184.43	-0.194055	0.0795497	-2.43942	0.0147109	0.0358751	Zcchc2
	ENSMUSG00000097612	1.66454	1.25086	1.5366	0.814044	0.41562	NA	Gm26509
	ENSMUSG00000044340	881.606	-0.131741	0.111506	-1.18147	0.237417	0.361092	Phlpp1
	ENSMUSG00000057329	149.309	0.889076	0.277806	3.20035	0.00137262	0.00457399	Bcl2
	ENSMUSG00000009905	952.718	-0.685212	0.106567	-6.42987	1.27715e-10	2.15688e-09	Kdsr
	ENSMUSG00000009907	3077.94	0.204838	0.0583757	3.50895	0.000449876	0.00171551	Vps4b
	ENSMUSG00000067006	3.42244	0.560527	0.922325	0.607732	0.543365	NA	Serpinb5
	ENSMUSG00000062345	2.35182	0.150346	1.88889	0.0795948	0.93656	NA	Serpinb2
	ENSMUSG00000026315	14.314	2.35864	0.775254	3.04241	0.00234691	0.00730383	Serpinb8
	ENSMUSG00000086161	3.52835	4.05522	1.698	2.38823	0.0169296	NA	Gm15389
	ENSMUSG00000100041	26.0318	-0.767168	0.970061	-0.790845	0.429035	0.564275	Gm5702
	ENSMUSG00000104478	3.72085	0	1.90834	0	1	NA	Gm38212
	ENSMUSG00000100025	3.34998	-0.598657	1.03134	-0.580466	0.5616	NA	Gm8141
	ENSMUSG00000026312	8.31609	1.34816	0.647858	2.08095	0.0374381	0.0792833	Cdh7
	ENSMUSG00000047216	2.24685	1.85752	1.87742	0.989397	0.322469	NA	Cdh19
	ENSMUSG00000100555	1.37636	0.948077	1.7602	0.538619	0.59015	NA	Gm8173
	ENSMUSG00000102728	3.7012	-0.158393	1.09826	-0.144222	0.885325	NA	Gm37934
	ENSMUSG00000038702	343.338	0.495	0.131004	3.77852	0.000157763	0.000675439	Dsel
	ENSMUSG00000101875	2.33082	0.603084	1.26273	0.477605	0.632931	NA	Gm6028
	ENSMUSG00000097648	34.3455	0.93369	0.325042	2.87252	0.00407211	0.0118377	9330185C12Rik
	ENSMUSG00000101373	3.81982	0	1.94473	0	1	NA	Zfp813-ps
	ENSMUSG00000099615	1.33993	2.46888	2.0043	1.23179	0.218028	NA	Gm28362
	ENSMUSG00000102030	4.17808	1.61085	1.09634	1.46929	0.141753	NA	Gm29106
	ENSMUSG00000099870	1.50257	0.170442	1.63253	0.104403	0.916849	NA	Gm7200
	ENSMUSG00000026374	4235.94	0.363326	0.0541297	6.71215	1.91783e-11	3.7959e-10	Tsn
	ENSMUSG00000026377	3640.4	0.865327	0.0956826	9.04373	1.5142e-19	1.52103e-17	Nifk
	ENSMUSG00000064302	2907.11	0.375043	0.0681706	5.50153	3.76502e-08	3.74948e-07	Clasp1
	ENSMUSG00000107722	3.80024	1.35074	1.04924	1.28735	0.197971	NA	2900060B14Rik
	ENSMUSG00000026380	3077.27	-0.718173	0.15504	-4.63219	3.61819e-06	2.30911e-05	Tfcp2l1
	ENSMUSG00000048402	1524.66	-0.83471	0.131755	-6.33533	2.36834e-10	3.80027e-09	Gli2
	ENSMUSG00000097408	1.86223	-1.46071	1.41081	-1.03537	0.300495	NA	Gm26831
	ENSMUSG00000099860	1.47694	-1.89791	1.74628	-1.08683	0.277113	NA	Gm29456
	ENSMUSG00000037035	171.418	0.246965	0.259767	0.950716	0.341749	0.47639	Inhbb
	ENSMUSG00000004451	1084.63	-0.607155	0.108035	-5.61996	1.91005e-08	2.02519e-07	Ralb
	ENSMUSG00000098923	398.358	0.0887781	0.102368	0.867247	0.385807	0.522609	Tmem185b
	ENSMUSG00000101731	1.28304	1.14092	1.86136	0.612949	0.53991	NA	3830432H09Rik
	ENSMUSG00000026383	1306.3	-0.00785767	0.0790029	-0.0994605	0.920773	0.951675	Epb41l5
	ENSMUSG00000026384	860.024	0.0539661	0.0865849	0.623274	0.533104	0.660038	Ptpn4
	ENSMUSG00000036975	355.544	-0.0957715	0.119365	-0.802345	0.422353	0.557989	Tmem177
	ENSMUSG00000036962	1.85237	-0.807867	1.20639	-0.669659	0.503075	NA	Cfap221
	ENSMUSG00000050777	102.211	-0.250524	0.188342	-1.33015	0.183468	0.29456	Tmem37
	ENSMUSG00000026385	1653.39	-0.108058	0.0727362	-1.48562	0.137379	0.232892	Dbi
	ENSMUSG00000026388	130.552	0.288159	0.197391	1.45984	0.144335	0.242062	3110009E18Rik
	ENSMUSG00000026389	1042.2	0.0264292	0.160778	0.164384	0.869429	0.917947	Steap3
	ENSMUSG00000036907	2.24963	1.54288	1.40529	1.0979	0.272247	NA	C1ql2
	ENSMUSG00000058665	86.0577	3.92021	0.38008	10.3142	6.08054e-25	1.92123e-22	En1
	ENSMUSG00000097881	2.94454	0.714936	1.04814	0.682097	0.495177	NA	Celrr
	ENSMUSG00000003721	547.526	0.0890107	0.100458	0.886049	0.375591	0.512044	Insig2
	ENSMUSG00000104253	5.52694	-0.983166	0.749273	-1.31216	0.189466	0.302568	Gm37174
	ENSMUSG00000026339	718.9	-0.0964866	0.117826	-0.818893	0.412847	0.549262	Ccdc93
	ENSMUSG00000050534	14.8288	1.11986	0.513794	2.1796	0.0292873	0.0643188	Htr5b
	ENSMUSG00000001674	4450.95	0.685579	0.0628503	10.9081	1.054e-27	5.23325e-25	Ddx18
	ENSMUSG00000100913	1.37592	0.105535	1.63867	0.0644025	0.94865	NA	Gm8392
	ENSMUSG00000036815	1.63492	1.23049	1.45761	0.844181	0.398568	NA	Dpp10
	ENSMUSG00000026341	6301.13	0.218094	0.0483838	4.50758	6.55715e-06	3.93338e-05	Actr3
	ENSMUSG00000026342	539.896	0.24438	0.15504	1.57624	0.114971	0.201347	Slc35f5
	ENSMUSG00000026343	3.66932	1.14464	1.03347	1.10757	0.268046	NA	Gpr39
	ENSMUSG00000026344	4.85071	-0.0866565	0.889994	-0.0973675	0.922435	NA	Lypd1
	ENSMUSG00000049690	5.91015	0.282327	0.914446	0.308741	0.757519	0.838428	Nckap5
	ENSMUSG00000036155	313.689	-0.588368	0.122265	-4.81223	1.49257e-06	1.04336e-05	Mgat5
	ENSMUSG00000099471	3.94843	-0.715915	1.04897	-0.682492	0.494928	NA	Gm8451
	ENSMUSG00000026347	70.9925	0.443606	0.300141	1.47799	0.13941	0.235599	Tmem163
	ENSMUSG00000102014	5.22854	0.167747	0.820123	0.204539	0.837932	NA	2900009J06Rik
	ENSMUSG00000026349	3696.92	-0.195726	0.083722	-2.33781	0.0193971	0.0454228	Ccnt2
	ENSMUSG00000036104	1348.85	0.080819	0.0741982	1.08923	0.276052	0.406051	Rab3gap1
	ENSMUSG00000036086	1307.73	-0.347107	0.0914779	-3.79444	0.000147978	0.000639057	Zranb3
	ENSMUSG00000099760	7.05166	-0.493757	0.73749	-0.669511	0.50317	0.633537	Gm28800
	ENSMUSG00000104164	31.7454	-0.631159	0.322896	-1.95468	0.0506208	0.101849	Gm38248
	ENSMUSG00000058603	18.4744	-0.158691	0.459506	-0.345352	0.72983	0.818063	Rpl28-ps1
	ENSMUSG00000102782	2.44673	-0.656698	1.10756	-0.592925	0.553231	NA	Gm37625
	ENSMUSG00000056211	2546.22	-0.555118	0.0717181	-7.74028	9.91961e-15	4.00891e-13	R3hdm1
	ENSMUSG00000026353	2701.7	0.0771775	0.0704954	1.09479	0.273609	0.403153	Ubxn4
	ENSMUSG00000026354	9.44252	-1.31231	0.604854	-2.16963	0.0300353	0.0657371	Lct
	ENSMUSG00000026355	12579	-0.221587	0.0780766	-2.83807	0.0045387	0.0130154	Mcm6
	ENSMUSG00000026356	6355.47	-0.085891	0.0868341	-0.989139	0.322595	0.456222	Dars
	ENSMUSG00000100078	19.7141	0.0369243	0.411358	0.089762	0.928476	0.956775	Gm6170
	ENSMUSG00000045382	29.4756	0.076215	0.351595	0.21677	0.828388	0.889833	Cxcr4
	ENSMUSG00000097283	1.10628	1.50708	1.99767	0.754421	0.450596	NA	Gm26686
	ENSMUSG00000042581	2.09248	2.17231	1.43811	1.51053	0.130908	NA	Thsd7b
	ENSMUSG00000089648	4.59707	0.92591	0.848804	1.09084	0.275343	NA	Gm15790
	ENSMUSG00000094122	2.10308	-0.750796	1.24942	-0.600915	0.547896	NA	Rpl31-ps9
	ENSMUSG00000103803	1.1593	1.39356	1.90286	0.732352	0.463954	NA	Gm37064
	ENSMUSG00000087691	1.22798	-2.16539	1.83664	-1.17899	0.2384	NA	Cd55os
	ENSMUSG00000086825	4.23933	-0.642937	0.890253	-0.722196	0.470174	NA	Gm15675
	ENSMUSG00000026399	133.199	-0.644422	0.177509	-3.63037	0.000283019	0.00114061	Cd55
	ENSMUSG00000042554	1.90322	1.03468	1.39003	0.744361	0.456658	NA	Zp3r
	ENSMUSG00000026409	114.286	-0.00332272	0.169767	-0.0195722	0.984385	0.990942	Pfkfb2
	ENSMUSG00000046404	207.108	-0.127209	0.133876	-0.950199	0.342011	0.476698	Yod1
	ENSMUSG00000042510	45.1252	1.40024	0.349176	4.01011	6.06899e-05	0.00028895	AA986860
	ENSMUSG00000042474	1.33033	2.40006	2.03873	1.17723	0.239104	NA	Fcmr
	ENSMUSG00000026420	4.49616	4.6043	1.40539	3.27617	0.00105225	NA	Il24
	ENSMUSG00000016529	4.51966	-1.68413	1.23547	-1.36315	0.172835	NA	Il10
	ENSMUSG00000016528	1501.1	0.254192	0.166105	1.53032	0.125939	0.217184	Mapkapk2
	ENSMUSG00000016526	1707.86	-0.0562762	0.0920373	-0.61145	0.540902	0.667125	Dyrk3
	ENSMUSG00000026427	3617.8	0.237036	0.0711633	3.33087	0.000865757	0.00306543	Eif2d
	ENSMUSG00000026430	77.6001	-0.821646	0.336019	-2.44524	0.0144758	0.0353612	Rassf5
	ENSMUSG00000042349	39.1294	0.533236	0.520537	1.0244	0.305648	0.437922	Ikbke
	ENSMUSG00000026425	2191.38	-0.340188	0.0644787	-5.27598	1.3205e-07	1.17139e-06	Srgap2
	ENSMUSG00000055184	249.225	0.145114	0.121202	1.19729	0.231194	0.354044	Fam72a
	ENSMUSG00000026432	2.4098	-4.60891	1.67635	-2.74938	0.00597081	NA	Avpr1b
	ENSMUSG00000095841	1.08046	1.81901	1.9754	0.920832	0.357138	NA	Gm8532
	ENSMUSG00000052688	8.30741	1.4966	0.74465	2.0098	0.0444527	0.0915174	Rab7b
	ENSMUSG00000042268	21.6891	-0.487089	0.433954	-1.12245	0.261673	0.39003	Slc26a9
	ENSMUSG00000042251	177.303	-0.370878	0.155292	-2.38826	0.0169283	0.0404259	Pm20d1
	ENSMUSG00000013275	818.96	-0.363378	0.092373	-3.93382	8.3608e-05	0.000384375	Slc41a1
	ENSMUSG00000026433	119.017	-0.37414	0.168932	-2.21473	0.0267783	0.0596912	Rab29
	ENSMUSG00000026434	10074.3	-0.021903	0.0825908	-0.265199	0.790856	0.863128	Nucks1
	ENSMUSG00000103569	12.7551	0.298578	0.525563	0.568111	0.56996	0.69235	Gm38067
	ENSMUSG00000026435	132.728	-0.619041	0.205746	-3.00876	0.00262317	0.00806108	Slc45a3
	ENSMUSG00000026436	175.172	-0.0334869	0.144567	-0.231636	0.816821	0.881236	Elk4
	ENSMUSG00000059149	89.2463	-0.0378797	0.196001	-0.193263	0.846753	0.902671	Mfsd4a
	ENSMUSG00000103966	2.3432	-2.6226	1.49331	-1.75623	0.0790488	NA	Gm37120
	ENSMUSG00000026437	749.881	-0.117081	0.149991	-0.780588	0.435045	0.570109	Cdk18
	ENSMUSG00000079330	13.2716	0.627214	0.536872	1.16827	0.242696	0.367544	Lemd1
	ENSMUSG00000097540	15.5638	-0.340753	0.485542	-0.701799	0.482804	0.615612	NA
	ENSMUSG00000101549	2.19192	-0.75682	1.31695	-0.574675	0.565511	NA	Gm29630
	ENSMUSG00000089808	4.34185	0.407419	0.940081	0.433387	0.664733	NA	Gm7241
	ENSMUSG00000042115	59.0627	1.47908	0.361728	4.08894	4.33347e-05	0.000212732	Klhdc8a
	ENSMUSG00000009772	409.161	-0.470642	0.141653	-3.32249	0.000892165	0.00315059	Nuak2
	ENSMUSG00000042066	482.103	-0.710953	0.110522	-6.43269	1.25368e-10	2.12137e-09	Tmcc2
	ENSMUSG00000042046	495.909	-0.675666	0.13558	-4.98353	6.24348e-07	4.77549e-06	Dstyk
	ENSMUSG00000097760	12.5721	0.445709	0.51591	0.863927	0.387628	0.5244	6030442K20Rik
	ENSMUSG00000026439	2205.37	-0.202515	0.0626672	-3.23159	0.00123102	0.00416605	Rbbp5
	ENSMUSG00000048174	130.423	-0.470097	0.185431	-2.53516	0.0112397	0.0284272	Tmem81
	ENSMUSG00000053024	313.26	-0.290054	0.123587	-2.34695	0.0189276	0.0445092	Cntn2
	ENSMUSG00000026442	528.763	-0.173635	0.136404	-1.27294	0.203038	0.319573	Nfasc
	ENSMUSG00000026443	83.7256	0.0890342	0.30451	0.292385	0.769992	0.847562	Lrrn2
	ENSMUSG00000054387	4072.46	-0.712425	0.0926242	-7.69157	1.45344e-14	5.65052e-13	Mdm4
	ENSMUSG00000100228	6.28773	-0.196687	0.833522	-0.235971	0.813455	0.878626	Gm29257
	ENSMUSG00000026447	155.942	-0.368387	0.165627	-2.2242	0.0261351	0.0585007	Pik3c2b
	ENSMUSG00000102425	6.93968	0.125494	0.695193	0.180517	0.856747	0.909446	Gm26616
	ENSMUSG00000046062	4202.93	0.139134	0.0675623	2.05935	0.0394609	0.0828903	Ppp1r15b
	ENSMUSG00000041757	137.688	-0.0343724	0.170684	-0.20138	0.840401	0.898185	Plekha6
	ENSMUSG00000070645	3.86106	-0.342639	0.912174	-0.37563	0.707192	NA	Ren1
	ENSMUSG00000070644	190.87	-0.272543	0.144964	-1.88008	0.0600969	0.117582	Etnk2
	ENSMUSG00000070643	1126.19	0.342643	0.0931293	3.67921	0.000233954	0.000963653	Sox13
	ENSMUSG00000101004	1.76237	1.04376	1.45346	0.718119	0.472684	NA	Gm8596
	ENSMUSG00000090553	3606.78	0.279771	0.0773906	3.61506	0.000300283	0.00120238	Snrpe
	ENSMUSG00000097014	2.30969	0.288479	1.23957	0.232725	0.815975	NA	NA
	ENSMUSG00000094410	145.168	-0.335335	0.164696	-2.03608	0.0417422	0.0867906	Gm38394
	ENSMUSG00000051998	17.0703	-0.78886	0.61881	-1.2748	0.20238	0.318767	Lax1
	ENSMUSG00000026463	182.934	-0.13003	0.154332	-0.842532	0.39949	0.536094	Atp2b4
	ENSMUSG00000041577	2.60382	-0.0132672	1.35255	-0.00980902	0.992174	NA	Prelp
	ENSMUSG00000020423	1295.57	0.355488	0.330442	1.07579	0.28202	0.412433	Btg2
	ENSMUSG00000026450	41.8134	-1.45357	0.7931	-1.83277	0.0668369	0.12848	Chit1
	ENSMUSG00000064246	2.8165	-0.375526	1.04948	-0.35782	0.720478	NA	Chil1
	ENSMUSG00000042429	7.18249	-0.14745	0.680674	-0.216623	0.828502	0.889895	Adora1
	ENSMUSG00000026459	2.57857	-0.00173505	1.14097	-0.00152068	0.998787	NA	Myog
	ENSMUSG00000026458	794.178	-1.47068	0.182775	-8.0464	8.52632e-16	4.25777e-14	Ppfia4
	ENSMUSG00000042305	3568.75	0.504566	0.0669403	7.53754	4.78906e-14	1.66449e-12	Tmem183a
	ENSMUSG00000050526	2.79132	2.56742	1.51552	1.69409	0.0902484	NA	Mgat4f
	ENSMUSG00000026456	2598.72	-0.0226162	0.0649624	-0.348142	0.727733	0.816802	Cyb5r1
	ENSMUSG00000026457	5340.02	0.00245842	0.0603244	0.0407532	0.967493	0.981328	Adipor1
	ENSMUSG00000101061	3.09384	0.265973	1.06208	0.250426	0.802258	NA	Platr1
	ENSMUSG00000102722	4.09676	0.00773257	0.95329	0.00811145	0.993528	NA	Gm37935
	ENSMUSG00000026455	1878.29	-0.0236933	0.0607393	-0.390082	0.696476	0.792624	Klhl12
	ENSMUSG00000042229	1265.22	0.0778233	0.0744426	1.04541	0.295832	0.427168	Rabif
	ENSMUSG00000096712	1.23498	-0.876278	1.77937	-0.492466	0.62239	NA	Gm15454
	ENSMUSG00000046367	28.15	-0.552242	0.377398	-1.46329	0.143389	0.240824	Mgat4e
	ENSMUSG00000042207	16950.4	-0.435823	0.118205	-3.687	0.000226914	0.000936876	Kdm5b
	ENSMUSG00000026452	10.0716	-0.39715	0.649654	-0.611325	0.540984	0.667126	Syt2
	ENSMUSG00000073557	171.876	-0.494292	0.143532	-3.44377	0.00057366	0.00212832	Ppp1r12b
	ENSMUSG00000103976	1.71624	1.32866	1.50259	0.884248	0.376562	NA	Gm37677
	ENSMUSG00000101168	1.17987	0.207236	2.46027	0.0842329	0.932871	NA	Gm28892
	ENSMUSG00000026429	1169.3	-0.822736	0.116194	-7.08071	1.43422e-12	3.61255e-11	Ube2t
	ENSMUSG00000042793	95.1543	0.123876	0.266666	0.464538	0.642263	0.750487	Lgr6
	ENSMUSG00000097993	215.18	-0.0861765	0.158098	-0.545082	0.585697	0.705158	Ptprv
	ENSMUSG00000097988	5.85399	-1.08864	0.73989	-1.47135	0.141197	0.237876	Gm10535
	ENSMUSG00000031506	49.9184	-0.603947	0.292863	-2.06222	0.0391873	0.0824052	Ptpn7
	ENSMUSG00000026426	1452.94	-0.291803	0.0751903	-3.88086	0.000104086	0.000466653	Arl8a
	ENSMUSG00000087721	1.75472	0.370624	1.51231	0.245071	0.806401	NA	Gm26280
	ENSMUSG00000085311	1.60416	-0.63993	1.41963	-0.450773	0.652153	NA	Gm15445
	ENSMUSG00000026424	4.38788	-2.11122	0.953668	-2.21379	0.0268433	NA	Gpr37l1
	ENSMUSG00000079139	1269.08	0.264158	0.0836304	3.15864	0.00158507	0.00518063	Gm4204
	ENSMUSG00000097680	6.5399	-0.713915	0.724524	-0.985357	0.324449	0.458396	Gm26642
	ENSMUSG00000003051	866.63	-0.691626	0.302147	-2.28904	0.0220772	0.0506456	Elf3
	ENSMUSG00000041926	1335.06	0.20943	0.114877	1.82309	0.0682895	0.130813	Rnpep
	ENSMUSG00000062580	2765.19	0.354676	0.0645123	5.49781	3.84527e-08	3.82065e-07	Timm17a
	ENSMUSG00000048096	68.43	-0.357067	0.345567	-1.03328	0.301473	0.433404	Lmod1
	ENSMUSG00000041889	188.048	0.129238	0.177532	0.72797	0.466632	0.600232	Shisa4
	ENSMUSG00000041879	5819.24	0.134464	0.0644002	2.08794	0.0368035	0.0781776	Ipo9
	ENSMUSG00000009418	1765.17	-0.146825	0.0980079	-1.4981	0.134108	0.228505	Nav1
	ENSMUSG00000090399	30.1189	-0.204295	0.321332	-0.635775	0.524923	0.652792	NA
	ENSMUSG00000026421	3905.66	0.958281	0.166837	5.74382	9.25621e-09	1.04723e-07	Csrp1
	ENSMUSG00000041801	1859.91	0.400182	0.287124	1.39376	0.163389	0.267967	Phlda3
	ENSMUSG00000026418	4.14426	-0.807701	0.885622	-0.912016	0.361761	NA	Tnni1
	ENSMUSG00000041782	907.23	0.25733	0.0852177	3.01968	0.00253044	0.00780788	Lad1
	ENSMUSG00000026414	3.26464	1.50648	1.08891	1.38348	0.166517	NA	Tnnt2
	ENSMUSG00000101482	3.79711	0.846578	0.929916	0.910382	0.362621	NA	Gm28883
	ENSMUSG00000026413	2.9227	-0.315058	1.02675	-0.306851	0.758957	NA	Pkp1
	ENSMUSG00000026411	942.566	-0.286267	0.0948864	-3.01694	0.00255337	0.0078681	Tmem9
	ENSMUSG00000097918	1.90651	-1.14131	1.25474	-0.909596	0.363036	NA	Ascl5
	ENSMUSG00000026407	36.5031	-1.93928	0.40066	-4.84022	1.29693e-06	9.23693e-06	Cacna1s
	ENSMUSG00000041642	1147.84	-1.13877	0.176785	-6.44155	1.1826e-10	2.00892e-09	Kif21b
	ENSMUSG00000087230	2.48841	0.813218	1.27788	0.636381	0.524528	NA	Mroh3
	ENSMUSG00000041605	799.185	-0.101859	0.0768703	-1.32508	0.185144	0.296674	Inava
	ENSMUSG00000097315	1.76479	-1.20842	1.5404	-0.784486	0.432755	NA	Gm26568
	ENSMUSG00000097433	3.37367	0.516937	1.00262	0.515585	0.606144	NA	Gm26781
	ENSMUSG00000041570	1888.44	-0.0459994	0.0722833	-0.636377	0.524531	0.652584	Camsap2
	ENSMUSG00000097403	19.3471	0.279062	0.395043	0.70641	0.479933	0.612958	9230116N13Rik
	ENSMUSG00000026404	450.045	-0.328414	0.112022	-2.93168	0.00337129	0.010013	Ddx59
	ENSMUSG00000041498	1851.35	-0.304321	0.0857047	-3.55081	0.000384048	0.00149239	Kif14
	ENSMUSG00000104509	6.95651	-0.395809	0.642562	-0.615986	0.537904	0.664342	Gm33994
	ENSMUSG00000104366	1.10836	-1.32203	1.76382	-0.749531	0.453537	NA	4933409D19Rik
	ENSMUSG00000097229	101.49	-0.580337	0.215709	-2.69037	0.00713723	0.0191553	Platr23
	ENSMUSG00000041483	5781.74	-0.0132686	0.0629128	-0.210905	0.832961	0.892925	Zfp281
	ENSMUSG00000097113	273.082	-0.44189	0.189818	-2.32797	0.0199138	0.0464699	Gm19705
	ENSMUSG00000097448	266.363	-0.925036	0.139774	-6.61808	3.63903e-11	6.80722e-10	Platr22
	ENSMUSG00000092912	1.06517	-0.303718	1.77368	-0.171236	0.864038	NA	Gm24086
	ENSMUSG00000104360	1.18716	-0.784423	1.64945	-0.475566	0.634383	NA	Gm8762
	ENSMUSG00000103953	30.165	-0.350904	0.356232	-0.985041	0.324604	0.458578	Gm29718
	ENSMUSG00000026398	1153.62	-0.387695	0.169173	-2.29171	0.0219222	0.0503454	Nr5a2
	ENSMUSG00000026395	5.25871	1.95413	0.953933	2.0485	0.0405112	0.0846541	Ptprc
	ENSMUSG00000026393	1176.84	-0.0189696	0.0742714	-0.255409	0.798408	0.868963	Nek7
	ENSMUSG00000019230	7.95744	0.12912	0.774284	0.16676	0.867559	0.916724	Lhx9
	ENSMUSG00000079283	109.184	-0.0229386	0.200306	-0.114518	0.908827	0.943634	2310009B15Rik
	ENSMUSG00000056268	890.256	-0.220309	0.0915947	-2.40526	0.0161608	0.0388386	Dennd1b
	ENSMUSG00000104900	1.29423	-0.9042	1.57686	-0.573417	0.566362	NA	4930596I21Rik
	ENSMUSG00000085361	1.93632	0.112382	1.30444	0.0861534	0.931344	NA	Gm16305
	ENSMUSG00000063681	6.45699	-0.219042	0.772358	-0.283602	0.776715	0.852162	Crb1
	ENSMUSG00000033964	634.367	-0.0878426	0.0958113	-0.916829	0.359232	0.495259	Zbtb41
	ENSMUSG00000033952	3452.82	-0.226825	0.0735413	-3.08432	0.00204015	0.0064673	Aspm
	ENSMUSG00000026368	1.08173	0.577336	1.84161	0.313496	0.753904	NA	F13b
	ENSMUSG00000089991	6.83648	-0.878381	1.6953	-0.518126	0.60437	0.719317	Gm16332
	ENSMUSG00000104496	38.495	0.29719	0.334132	0.889438	0.373768	0.510078	Gm5837
	ENSMUSG00000085867	1.14005	0	2.45301	0	1	NA	Gm5834
	ENSMUSG00000026365	3.02019	-1.06051	1.12042	-0.946531	0.343878	NA	Cfh
	ENSMUSG00000052726	90.3287	-0.959165	0.21841	-4.39158	1.12532e-05	6.38661e-05	Kcnt2
	ENSMUSG00000101795	242.743	-0.0367528	0.142912	-0.257171	0.797047	0.867875	Gm5835
	ENSMUSG00000026361	3606.9	0.230303	0.06476	3.55626	0.000376176	0.00146705	Cdc73
	ENSMUSG00000033849	1.03344	-0.379991	1.76125	-0.215751	0.829182	NA	B3galt2
	ENSMUSG00000089640	4.8585	-0.645625	0.923752	-0.698915	0.484605	NA	Gm6397
	ENSMUSG00000018196	596.495	0.116239	0.0903702	1.28626	0.198353	0.313615	Glrx2
	ENSMUSG00000018199	1746.18	0.174351	0.0718203	2.4276	0.015199	0.0368535	Ro60
	ENSMUSG00000018189	2658.86	0.395368	0.0778629	5.07775	3.81928e-07	3.06283e-06	Uchl5
	ENSMUSG00000100455	30.9026	-0.167305	0.396956	-0.421471	0.673411	0.774644	Gm29170
	ENSMUSG00000026360	46.4531	0.686347	0.290738	2.3607	0.0182402	0.0430971	Rgs2
	ENSMUSG00000100389	1.02531	-1.4089	2.08912	-0.674402	0.500056	NA	Rbm6-ps2
	ENSMUSG00000100441	3.75378	0.333438	0.929157	0.358861	0.719699	NA	Gm7266
	ENSMUSG00000097130	9.51313	0.728932	0.641862	1.13565	0.256102	0.3838	Gm5262
	ENSMUSG00000101564	1.08319	2.18045	1.84531	1.18162	0.237358	NA	Gm5703
	ENSMUSG00000082588	14.3074	-0.16562	0.49493	-0.334634	0.737902	0.824056	Gm15443
	ENSMUSG00000056220	50.9155	1.25458	0.39893	3.14487	0.00166162	0.00539731	Pla2g4a
	ENSMUSG00000032487	80.7626	1.76463	0.47167	3.74123	0.000183122	0.000772962	Ptgs2
	ENSMUSG00000099875	24.7061	0.207413	0.366452	0.566003	0.571391	0.693362	Rbm3-ps
	ENSMUSG00000100690	3.83094	0.692556	1.02809	0.673634	0.500544	NA	Gm4322
	ENSMUSG00000099447	1.22589	-1.01338	1.78953	-0.566284	0.571201	NA	2310030A07Rik
	ENSMUSG00000006010	677.947	-0.179048	0.0886899	-2.01881	0.043507	0.0899004	Odr4
	ENSMUSG00000006005	12807.7	0.308812	0.058388	5.28895	1.23019e-07	1.10061e-06	Tpr
	ENSMUSG00000006014	7.19422	0.628318	0.686231	0.915608	0.359873	0.495827	Prg4
	ENSMUSG00000066842	27.7966	-0.250147	0.36442	-0.686424	0.492446	0.623786	Hmcn1
	ENSMUSG00000097426	5.01485	-0.558576	0.950596	-0.587607	0.556796	NA	Gm8941
	ENSMUSG00000100954	6.09412	0.363986	0.776708	0.468626	0.639337	0.748024	Gm10138
	ENSMUSG00000023150	6188.01	0.140251	0.0786398	1.78346	0.0745117	0.140532	Ivns1abp
	ENSMUSG00000052748	1255.81	-0.625446	0.09035	-6.92248	4.43805e-12	1.01081e-10	Swt1
	ENSMUSG00000053286	1450.67	0.205533	0.0805697	2.551	0.0107415	0.0273382	Trmt1l
	ENSMUSG00000103928	23.9138	0.138275	0.395667	0.349473	0.726734	0.816068	Gm37893
	ENSMUSG00000026484	2987.86	-0.0552129	0.0651747	-0.847152	0.39691	0.53374	Rnf2
	ENSMUSG00000103238	2.67322	-0.455053	1.10824	-0.41061	0.681358	NA	Gm36527
	ENSMUSG00000100551	1.56043	-0.186368	1.70737	-0.109156	0.913079	NA	Gm19503
	ENSMUSG00000026483	807.641	-0.278158	0.29868	-0.931291	0.351703	0.487314	Fam129a
	ENSMUSG00000100594	25.4225	0.381531	0.366914	1.03984	0.298414	0.429968	2810414N06Rik
	ENSMUSG00000043019	1440.52	-0.0330799	0.0777636	-0.42539	0.670552	0.772531	Edem3
	ENSMUSG00000032666	432.272	-0.130629	0.120725	-1.08203	0.279238	0.409338	1700025G04Rik
	ENSMUSG00000014980	676.334	0.607998	0.105399	5.76852	7.99684e-09	9.20935e-08	Tsen15
	ENSMUSG00000032649	32.3851	-0.912574	0.549639	-1.66032	0.0968509	0.17472	Colgalt2
	ENSMUSG00000026482	99.2243	0.636088	0.197957	3.21326	0.00131239	0.00439945	Rgl1
	ENSMUSG00000080950	28.2143	0.496453	0.340671	1.45728	0.145039	0.242892	Gm7278
	ENSMUSG00000008475	4115.81	0.495055	0.0992616	4.98738	6.12028e-07	4.69158e-06	Arpc5
	ENSMUSG00000026480	66.4294	-2.00451	0.433701	-4.62188	3.80285e-06	2.41984e-05	Ncf2
	ENSMUSG00000042772	4158.06	0.0481623	0.0771092	0.624598	0.532235	0.659243	Smg7
	ENSMUSG00000100394	1.36311	-1.18371	2.04439	-0.579006	0.562585	NA	Gm28791
	ENSMUSG00000100702	3.53961	0.634335	1.00284	0.63254	0.527034	NA	Gm8976
	ENSMUSG00000042751	881.557	-0.686548	0.104253	-6.58543	4.53583e-11	8.31472e-10	Nmnat2
	ENSMUSG00000099969	2.13008	-0.00853518	1.32802	-0.00642698	0.994872	NA	Gm28960
	ENSMUSG00000026479	1483.57	0.922115	0.462252	1.99483	0.0460615	0.0941936	Lamc2
	ENSMUSG00000026478	11518.2	-0.129406	0.0807183	-1.60318	0.108895	0.192589	Lamc1
	ENSMUSG00000073538	41.0692	-1.19285	0.339013	-3.51861	0.000433822	0.00166203	E330020D12Rik
	ENSMUSG00000042708	30.9212	-0.794902	0.368903	-2.15477	0.0311797	0.0678404	Shcbp1l
	ENSMUSG00000103543	2.21859	-1.40424	1.2059	-1.16448	0.244231	NA	Gm37669
	ENSMUSG00000042699	17324.9	0.638144	0.0861147	7.41039	1.25924e-13	4.00057e-12	Dhx9
	ENSMUSG00000042684	232.904	-0.422249	0.127096	-3.32228	0.00089286	0.0031524	Npl
	ENSMUSG00000099858	7.42224	-0.778237	0.65981	-1.17949	0.238205	0.362163	Gm6652
	ENSMUSG00000042671	7.72779	1.84532	0.808184	2.28329	0.0224134	0.0512904	Rgs8
	ENSMUSG00000026475	125.983	0.714968	0.208557	3.42817	0.000607658	0.00223822	Rgs16
	ENSMUSG00000066800	6.1552	-1.50066	0.757073	-1.98219	0.0474577	0.0964716	Rnasel
	ENSMUSG00000045968	1.25484	0.106485	1.86851	0.0569893	0.954554	NA	Teddm2
	ENSMUSG00000026473	6529.48	0.502958	0.0785302	6.40465	1.50717e-10	2.52328e-09	Glul
	ENSMUSG00000100014	2.398	1.94489	1.84854	1.05212	0.292743	NA	Gm29290
	ENSMUSG00000004110	2.47229	0.428615	1.28259	0.334179	0.738245	NA	Cacna1e
	ENSMUSG00000096950	1.35653	-0.381489	1.56935	-0.243087	0.807938	NA	Gm9530
	ENSMUSG00000056708	449.626	0.880787	0.157752	5.58337	2.35908e-08	2.44977e-07	Ier5
	ENSMUSG00000026471	3.29303	0.893657	1.34425	0.664798	0.50618	NA	Mr1
	ENSMUSG00000026470	1052.04	0.207725	0.0747568	2.77867	0.00545813	0.0152079	Stx6
	ENSMUSG00000104181	1.40878	-0.275313	1.61389	-0.170589	0.864547	NA	Gm8850
	ENSMUSG00000033722	121.484	0.276179	0.336317	0.821185	0.411541	0.547848	BC034090
	ENSMUSG00000026469	692.036	-0.709366	0.0874451	-8.11213	4.97399e-16	2.62586e-14	Xpr1
	ENSMUSG00000033701	1758.78	0.0997776	0.057109	1.74714	0.0806124	0.150052	Acbd6
	ENSMUSG00000026468	1.19141	0.982527	1.61333	0.609005	0.542521	NA	Lhx4
	ENSMUSG00000033684	354.159	-0.253527	0.128732	-1.96941	0.0489061	0.0990316	Qsox1
	ENSMUSG00000033671	1056.05	-0.334367	0.112499	-2.97218	0.00295693	0.00892705	Cep350
	ENSMUSG00000026466	454.033	0.138798	0.101737	1.36428	0.17248	0.280336	Tor1aip1
	ENSMUSG00000102964	2.64577	-0.42375	1.17406	-0.360929	0.718153	NA	9430034N14Rik
	ENSMUSG00000050565	4004.28	0.0163944	0.0578132	0.283576	0.776735	0.852162	Tor1aip2
	ENSMUSG00000015484	2.87517	-1.79532	1.38107	-1.29995	0.193619	NA	Fam163a
	ENSMUSG00000060985	396.177	-0.52021	0.11034	-4.71462	2.42166e-06	1.60993e-05	Tdrd5
	ENSMUSG00000026602	3.47848	-0.150479	1.01351	-0.148473	0.881969	NA	Nphs2
	ENSMUSG00000026601	9.89766	0.330746	0.679356	0.486852	0.626363	0.737392	Axdnd1
	ENSMUSG00000078193	24.2677	0.171384	0.390847	0.438493	0.661029	0.764468	Gm2000
	ENSMUSG00000026600	3468.37	0.124351	0.0706517	1.76006	0.0783973	0.146525	Soat1
	ENSMUSG00000101523	57.4578	0.071903	0.248203	0.289694	0.77205	0.849006	Csnk2a3
	ENSMUSG00000026596	3689.59	-0.130406	0.0851806	-1.53094	0.125785	0.216984	Abl2
	ENSMUSG00000104293	1.32538	-0.381295	1.72204	-0.221421	0.824764	NA	Gm38043
	ENSMUSG00000060519	1166.23	0.0758965	0.115935	0.654648	0.512695	0.641277	Tor3a
	ENSMUSG00000033557	1202.72	-0.16005	0.0645218	-2.48055	0.0131181	0.0324969	Fam20b
	ENSMUSG00000046057	5.73056	-0.197581	0.742404	-0.266136	0.790134	0.862714	Gm15428
	ENSMUSG00000026594	1924.08	-0.616047	0.0986411	-6.24534	4.22877e-10	6.4861e-09	Ralgps2
	ENSMUSG00000103303	1.44561	0.0074063	1.54786	0.00478487	0.996182	NA	Gm37802
	ENSMUSG00000102960	3.41297	0.282089	0.952588	0.296129	0.767131	NA	Gm37943
	ENSMUSG00000101905	1.5252	-0.244817	1.4507	-0.168758	0.865987	NA	4930439D14Rik
	ENSMUSG00000109913	1.21048	-0.0123696	1.63663	-0.00755794	0.99397	NA	Gm30694
	ENSMUSG00000070565	688.6	-0.029571	0.0895266	-0.330304	0.74117	0.826492	Rasal2
	ENSMUSG00000049881	1384.17	-0.0762323	0.0942757	-0.80861	0.418739	0.554713	2810025M15Rik
	ENSMUSG00000033488	107.546	-0.517539	0.192589	-2.68727	0.0072038	0.0193042	Cryzl2
	ENSMUSG00000026589	29.6281	3.38184	1.11368	3.03662	0.00239246	0.00742961	Sec16b
	ENSMUSG00000004031	49.2637	0.291893	0.268882	1.08558	0.277666	0.407919	Brinp2
	ENSMUSG00000026587	52.5834	0.446107	0.317404	1.40549	0.159877	0.263349	Astn1
	ENSMUSG00000040782	802.112	0.0937889	0.0792997	1.18271	0.236922	0.36056	Cop1
	ENSMUSG00000103572	1.82419	1.22586	1.43392	0.854905	0.392604	NA	Gm37115
	ENSMUSG00000026729	1.18152	-1.12997	1.88273	-0.600177	0.548388	NA	4930562F07Rik
	ENSMUSG00000026725	1.7003	1.20234	1.76755	0.680227	0.496361	NA	Tnn
	ENSMUSG00000058267	1526.55	0.356935	0.0674889	5.2888	1.23121e-07	1.10061e-06	Mrps14
	ENSMUSG00000014226	9366.44	0.0936778	0.0631275	1.48395	0.137823	0.233553	Cacybp
	ENSMUSG00000103006	4.33427	-0.0270451	0.934928	-0.0289274	0.976922	NA	4933417C20Rik
	ENSMUSG00000026721	504.735	-0.925097	0.137019	-6.75161	1.46209e-11	2.94418e-10	Rabgap1l
	ENSMUSG00000103432	1.59359	0.0393661	2.05826	0.0191259	0.984741	NA	6720464F23Rik
	ENSMUSG00000103632	3.15379	1.15658	1.06294	1.08809	0.276553	NA	Gm38329
	ENSMUSG00000040423	1414.55	0.309536	0.0818876	3.78002	0.000156818	0.000671763	Rc3h1
	ENSMUSG00000103343	1.20603	0.301196	1.72365	0.174743	0.861282	NA	Gm37052
	ENSMUSG00000103739	1.65918	-1.32698	1.57046	-0.844963	0.398131	NA	Gm37653
	ENSMUSG00000026715	1.8886	2.72691	1.63575	1.66707	0.0955004	NA	Serpinc1
	ENSMUSG00000043467	276.376	-0.0760487	0.14031	-0.542005	0.587815	0.706826	Zbtb37
	ENSMUSG00000104016	1.87566	0.62833	1.32854	0.472949	0.636249	NA	Gm37362
	ENSMUSG00000053332	3996.65	-0.160768	0.0672002	-2.39237	0.01674	0.0400262	Gas5
	ENSMUSG00000064440	64.6688	0.499216	0.235447	2.12029	0.033982	0.0729962	Gm26224
	ENSMUSG00000080463	57.6933	0.518214	0.282536	1.83415	0.0666313	0.128216	Gm22489
	ENSMUSG00000064816	130.171	0.183709	0.185065	0.992671	0.32087	0.454116	Gm22357
	ENSMUSG00000084667	176.267	0.0943631	0.147166	0.6412	0.521392	0.649781	Gm23212
	ENSMUSG00000077220	193.689	0.123345	0.187334	0.658421	0.510268	0.639417	Snord78
	ENSMUSG00000065160	65.4244	0.276786	0.247457	1.11852	0.263345	0.391748	Gm50452
	ENSMUSG00000064968	65.6754	0.340767	0.230984	1.47528	0.140137	0.236529	Snord47
	ENSMUSG00000065228	45.8048	0.332652	0.28273	1.17657	0.239367	0.363453	Gm25789
	ENSMUSG00000026709	2157.29	0.0900729	0.0798674	1.12778	0.259413	0.387591	Dars2
	ENSMUSG00000026708	530.058	0.2493	0.105636	2.35998	0.0182757	0.0431749	Cenpl
	ENSMUSG00000026705	734.353	-0.0177721	0.0945317	-0.188001	0.850876	0.905316	Klhl20
	ENSMUSG00000044835	180.733	-0.0832085	0.199675	-0.416719	0.676884	0.777455	Ankrd45
	ENSMUSG00000049160	2.42573	-0.993922	1.36456	-0.728383	0.466379	NA	Tex50
	ENSMUSG00000102817	2.31207	-0.819479	1.17259	-0.698865	0.484636	NA	Gm6185
	ENSMUSG00000026701	13302.4	0.498638	0.0939231	5.30901	1.10224e-07	9.9453e-07	Prdx6
	ENSMUSG00000066755	8.0122	-0.511287	0.801242	-0.638119	0.523396	0.651619	Tnfsf18
	ENSMUSG00000040323	5.61567	0.833313	0.75367	1.10567	0.268868	0.397853	Gm15429
	ENSMUSG00000102399	1.89835	-0.27872	1.44005	-0.193549	0.846529	NA	Gm5049
	ENSMUSG00000040297	1460.04	-0.216477	0.0860418	-2.51595	0.0118711	0.0297557	Suco
	ENSMUSG00000102254	2.73788	-0.0809808	1.04444	-0.0775352	0.938198	NA	Gm7496
	ENSMUSG00000103158	3.34678	-0.750604	0.963233	-0.779255	0.43583	NA	Gm31925
	ENSMUSG00000026698	142.272	0.0112718	0.155467	0.0725028	0.942202	0.965993	Pigc
	ENSMUSG00000040265	2.39244	0.29888	1.12563	0.265522	0.790607	NA	Dnm3
	ENSMUSG00000078190	1.56211	-0.922428	2.19884	-0.419506	0.674846	NA	Dnm3os
	ENSMUSG00000026694	1029.75	0.597092	0.113692	5.25182	1.50606e-07	1.3225e-06	Eef1aknmt
	ENSMUSG00000026696	418.314	-0.199165	0.126928	-1.56911	0.116621	0.203642	Vamp4
	ENSMUSG00000040225	16056.8	0.150976	0.0863994	1.74742	0.0805649	0.149995	Prrc2c
	ENSMUSG00000098259	3.07814	-0.212978	0.990982	-0.214916	0.829833	NA	Gm27616
	ENSMUSG00000026586	12.2421	0.0391526	0.840654	0.0465739	0.962853	0.979079	Prrx1
	ENSMUSG00000040124	304.631	-0.0358319	0.115477	-0.310293	0.756338	0.837582	Gorab
	ENSMUSG00000102117	6.75069	-0.577885	0.724858	-0.797238	0.425313	0.560781	Rpsa-ps1
	ENSMUSG00000026585	2389.37	0.0213862	0.06192	0.345385	0.729805	0.818063	Kifap3
	ENSMUSG00000026584	757.953	0.00866725	0.0774417	0.11192	0.910887	0.945095	Scyl3
	ENSMUSG00000041406	2171.98	0.0656932	0.0716752	0.91654	0.359384	0.495429	BC055324
	ENSMUSG00000041396	339.108	0.276547	0.108858	2.54043	0.0110715	0.0280631	Mettl18
	ENSMUSG00000026580	2.78096	-1.7721	1.42971	-1.23948	0.215166	NA	Selp
	ENSMUSG00000026579	204.75	1.09841	0.563043	1.95084	0.0510762	0.102649	F5
	ENSMUSG00000040918	1769.78	0.00877252	0.105541	0.0831196	0.933756	0.960566	Slc19a2
	ENSMUSG00000026578	283.136	-0.0330946	0.124246	-0.266364	0.789959	0.862576	Ccdc181
	ENSMUSG00000026577	841.888	0.0506777	0.102842	0.492771	0.622175	0.734421	Blzf1
	ENSMUSG00000026575	1001.37	0.118809	0.110905	1.07127	0.284047	0.414726	Nme7
	ENSMUSG00000026576	3344.53	-0.661114	0.0863934	-7.65237	1.97307e-14	7.5691e-13	Atp1b1
	ENSMUSG00000104011	11.6448	-1.74601	0.538938	-3.23972	0.00119645	0.00406728	Gm32391
	ENSMUSG00000097281	4.53246	-0.713074	0.926802	-0.769392	0.441661	NA	Gm26685
	ENSMUSG00000102389	1.29548	-3.97758	1.96042	-2.02895	0.0424638	NA	D630023O14Rik
	ENSMUSG00000040848	1455.24	-0.0399397	0.109662	-0.364205	0.715705	0.807369	Sft2d2
	ENSMUSG00000040843	1486.87	-0.0241902	0.0838002	-0.288666	0.772837	0.849485	Tiprl
	ENSMUSG00000102302	21.0604	-0.717032	0.393938	-1.82016	0.0687344	0.131491	Gm38190
	ENSMUSG00000040836	271.245	0.000585442	0.124431	0.00470496	0.996246	0.998592	Gpr161
	ENSMUSG00000026571	420.147	-0.893998	0.104939	-8.51921	1.6065e-17	1.09913e-15	Dcaf6
	ENSMUSG00000026568	283.638	0.148488	0.125247	1.18557	0.235794	0.359189	Mpc2
	ENSMUSG00000026567	3.50371	0.773287	0.992509	0.779124	0.435907	NA	Adcy10
	ENSMUSG00000026566	2357.53	-0.509077	0.0565518	-9.00197	2.21713e-19	2.14051e-17	Mpzl1
	ENSMUSG00000040723	46.1752	-0.881731	0.34698	-2.54116	0.0110485	0.028009	Rcsd1
	ENSMUSG00000040713	246.446	-0.647559	0.132189	-4.89875	9.64496e-07	7.07514e-06	Creg1
	ENSMUSG00000026565	1916.17	-0.00333109	0.103853	-0.0320751	0.974412	0.985241	Pou2f1
	ENSMUSG00000026564	1632.67	0.701924	0.186461	3.76446	0.000166909	0.000710049	Dusp27
	ENSMUSG00000000544	2407.62	-0.735025	0.152677	-4.81427	1.47742e-06	1.0336e-05	Gpa33
	ENSMUSG00000040629	587.099	-0.287353	0.129092	-2.22596	0.0260168	0.0582628	Mael
	ENSMUSG00000040612	73.9676	1.70969	0.348698	4.90307	9.43498e-07	6.94162e-06	Ildr2
	ENSMUSG00000103400	1.77813	-0.750101	1.28828	-0.582252	0.560397	NA	Gm15853
	ENSMUSG00000026563	133.621	0.599555	0.194431	3.08364	0.00204483	0.00647859	Tada1
	ENSMUSG00000089853	1.66581	-0.7351	1.34187	-0.547819	0.583816	NA	NA
	ENSMUSG00000040596	145.48	0.18715	0.274722	0.681234	0.495723	0.626659	Pogk
	ENSMUSG00000084093	6.96518	0.914356	0.701375	1.30366	0.192349	0.306327	Gm16418
	ENSMUSG00000086925	2.57986	0.293565	1.21973	0.240681	0.809803	NA	Gm6286
	ENSMUSG00000097823	1.71087	-0.654632	1.40939	-0.46448	0.642304	NA	Gm16701
	ENSMUSG00000060568	18.3374	0.364693	0.479147	0.761129	0.44658	0.581934	Fam78b
	ENSMUSG00000026558	8819.5	-0.00246288	0.0552006	-0.0446169	0.964413	0.980149	Uck2
	ENSMUSG00000102909	1.09537	-0.522577	1.75491	-0.297779	0.765872	NA	Gm2453
	ENSMUSG00000052428	1358.12	0.86236	0.086805	9.93445	2.94796e-23	6.32466e-21	Tmco1
	ENSMUSG00000026687	4205.66	-0.25452	0.0665228	-3.82605	0.000130214	0.000570708	Aldh9a1
	ENSMUSG00000026688	378.023	-0.124036	0.119628	-1.03685	0.299805	0.431471	Mgst3
	ENSMUSG00000015843	79.2025	2.57619	0.264106	9.75439	1.76656e-22	3.16488e-20	Rxrg
	ENSMUSG00000026686	23.7429	0.306162	0.635152	0.482029	0.629786	0.740288	Lmx1a
	ENSMUSG00000052534	648.385	-0.1438	0.0949766	-1.51405	0.130012	0.222816	Pbx1
	ENSMUSG00000026683	1728.59	0.300504	0.0586373	5.12478	2.97879e-07	2.45578e-06	Nuf2
	ENSMUSG00000038530	4.5417	3.62345	1.25318	2.89141	0.00383518	NA	Rgs4
	ENSMUSG00000070532	1.50127	4.27874	1.82594	2.3433	0.0191139	NA	Ccdc190
	ENSMUSG00000026675	565.556	-0.227786	0.122687	-1.85664	0.0633619	0.122822	Hsd17b7
	ENSMUSG00000097503	25.4079	-0.0312437	0.371685	-0.0840594	0.933009	0.960137	3110045C21Rik
	ENSMUSG00000026674	19.7448	-1.24731	0.663066	-1.88112	0.0599553	0.117318	Ddr2
	ENSMUSG00000026670	1494.51	-0.251436	0.0930996	-2.70072	0.00691906	0.0186302	Uap1
	ENSMUSG00000026667	1991.56	0.0116676	0.0837139	0.139374	0.889154	0.930771	Uhmk1
	ENSMUSG00000096964	1.52745	-2.63871	1.7383	-1.51799	0.129018	NA	Gm6345
	ENSMUSG00000102752	76.7126	0.0250956	0.248026	0.101181	0.919407	0.950982	Gm7694
	ENSMUSG00000038473	46.3442	0.0154508	0.277273	0.0557242	0.955562	0.974337	Nos1ap
	ENSMUSG00000102193	3.06708	-1.67549	1.04148	-1.60876	0.107668	NA	Gm7299
	ENSMUSG00000038463	49.5265	-1.25207	0.325696	-3.84428	0.000120908	0.000533962	Olfml2b
	ENSMUSG00000026663	1537.55	-0.0539538	0.0735308	-0.733758	0.463096	0.597129	Atf6
	ENSMUSG00000053925	27.3799	-0.688843	0.367981	-1.87196	0.0612128	0.119416	Gm9929
	ENSMUSG00000026659	486.382	0.562942	0.0999237	5.63371	1.7637e-08	1.88497e-07	Dusp12
	ENSMUSG00000096968	5.61555	-1.56601	0.850246	-1.84183	0.0655007	0.126348	Gm26620
	ENSMUSG00000070524	3.4611	-0.183211	1.11077	-0.164941	0.868991	NA	Fcrlb
	ENSMUSG00000089838	4.25036	0.151595	0.841778	0.180089	0.857082	NA	Gm2962
	ENSMUSG00000026656	8.59519	-0.915145	0.648339	-1.41152	0.158091	0.260656	Fcgr2b
	ENSMUSG00000103676	1.59963	1.71735	1.70141	1.00937	0.312798	NA	Gm38204
	ENSMUSG00000104340	16.5151	-0.845024	0.491773	-1.71832	0.0857377	0.158018	Gm10522
	ENSMUSG00000059498	31.9487	-0.290899	0.439071	-0.662532	0.50763	0.637353	Fcgr3
	ENSMUSG00000026649	29.6413	-0.72997	0.352693	-2.0697	0.0384801	0.0811439	Cfap126
	ENSMUSG00000058076	2758.71	-0.162851	0.0686249	-2.37306	0.0176412	0.0418817	Sdhc
	ENSMUSG00000056569	11.9314	-0.662263	0.525354	-1.2606	0.207451	0.325105	Mpz
	ENSMUSG00000038370	34.8713	0.946299	0.325627	2.90608	0.00365984	0.0107834	Pcp4l1
	ENSMUSG00000005674	324.948	0.0933579	0.115013	0.811713	0.416956	0.553077	Tomm40l
	ENSMUSG00000005681	220.632	0.0417805	0.161663	0.258443	0.796065	0.867119	Apoa2
	ENSMUSG00000058715	6.18415	0.576857	0.855478	0.674309	0.500115	0.630834	Fcer1g
	ENSMUSG00000013593	4988.79	0.0564483	0.0577995	0.976622	0.328756	0.462751	Ndufs2
	ENSMUSG00000006403	104.948	-0.107844	0.210754	-0.511707	0.608856	0.723121	Adamts4
	ENSMUSG00000052423	1174.1	0.318758	0.101753	3.13266	0.00173232	0.00560393	B4galt3
	ENSMUSG00000062729	369.769	-0.470799	0.108265	-4.34857	1.37027e-05	7.63468e-05	Ppox
	ENSMUSG00000053483	1699.89	-0.246196	0.0688093	-3.57794	0.000346311	0.00136684	Usp21
	ENSMUSG00000062963	1513.72	0.2718	0.0797702	3.40728	0.000656129	0.00239593	Ufc1
	ENSMUSG00000079137	3.69426	0.37415	1.08611	0.344486	0.730481	NA	Rpl27-ps1
	ENSMUSG00000103983	29.0112	0.193284	0.417571	0.462878	0.643452	0.751271	Gm20045
	ENSMUSG00000013973	189.634	0.0205837	0.148001	0.139078	0.889389	0.930882	Dedd
	ENSMUSG00000013997	745.143	0.151333	0.0904001	1.67404	0.094123	0.170613	Nit1
	ENSMUSG00000006412	2702.31	0.110708	0.0568193	1.94843	0.051364	0.103144	Pfdn2
	ENSMUSG00000102929	12.7684	0.12197	0.550466	0.221575	0.824645	0.887458	Gm37154
	ENSMUSG00000045259	23.8631	-1.54972	0.397771	-3.896	9.7794e-05	0.00044185	Klhdc9
	ENSMUSG00000006411	95.4319	0.0432519	0.2093	0.20665	0.836283	0.895215	Nectin4
	ENSMUSG00000048865	197.993	-1.5464	0.310182	-4.98546	6.18142e-07	4.73219e-06	Arhgap30
	ENSMUSG00000026641	3234.62	0.397011	0.0830885	4.77817	1.76895e-06	1.21361e-05	Usf1
	ENSMUSG00000103711	66.7381	-0.228928	0.328223	-0.697478	0.485504	0.618282	Tstd1
	ENSMUSG00000097045	23.1075	0.0672699	0.364203	0.184704	0.853461	0.907289	NA
	ENSMUSG00000038235	2473.98	0.03698	0.0596113	0.620353	0.535026	0.661794	F11r
	ENSMUSG00000091993	11.8495	0.527673	0.652036	0.80927	0.41836	0.554473	B930036N10Rik
	ENSMUSG00000060244	36.8416	-0.22902	0.350489	-0.653429	0.51348	0.642053	Alyref2
	ENSMUSG00000038209	1.22863	1.52211	1.93311	0.787393	0.431052	NA	Itln1
	ENSMUSG00000059058	11.5806	0.390687	0.591173	0.660868	0.508697	0.638185	Tma7-ps
	ENSMUSG00000038147	34.9163	0	1.69947	0	1	1	Cd84
	ENSMUSG00000015314	1.206	-0.823176	1.79993	-0.457339	0.647428	NA	Slamf6
	ENSMUSG00000026556	1635.31	0.15408	0.0729215	2.11296	0.0346046	0.0741502	Vangl2
	ENSMUSG00000051251	1.29573	0.273118	1.50522	0.181447	0.856016	NA	Nhlh1
	ENSMUSG00000003458	1695.47	0.184697	0.0655391	2.81812	0.00483062	0.0137012	Ncstn
	ENSMUSG00000026553	6752.63	0.0433834	0.0499191	0.869075	0.384806	0.521553	Copa
	ENSMUSG00000103380	3.04942	0.495054	1.00832	0.490968	0.623449	NA	Gm37756
	ENSMUSG00000003464	2407.2	-0.206669	0.0555542	-3.72013	0.000199119	0.000833699	Pex19
	ENSMUSG00000026554	3840.64	-0.447785	0.0729579	-6.13758	8.37899e-10	1.19844e-08	Dcaf8
	ENSMUSG00000013698	1082.52	0.679516	0.123392	5.50699	3.65027e-08	3.65406e-07	Pea15a
	ENSMUSG00000007122	35.2214	-0.552535	0.320972	-1.72144	0.0851708	0.157173	Casq1
	ENSMUSG00000007107	8.93723	2.48344	0.679726	3.65359	0.000258603	0.00105221	Atp1a4
	ENSMUSG00000038034	1288.94	-0.807564	0.10689	-7.55507	4.18621e-14	1.48985e-12	Igsf8
	ENSMUSG00000007097	89.4735	-3.4739	0.695721	-4.99323	5.93774e-07	4.5597e-06	Atp1a2
	ENSMUSG00000038026	19.4261	1.43473	0.468355	3.06334	0.00218883	0.00688089	Kcnj9
	ENSMUSG00000044708	40.1221	-0.421985	0.292221	-1.44406	0.148723	0.248176	Kcnj10
	ENSMUSG00000050229	1230.35	0.293801	0.0979164	3.00053	0.00269511	0.00826025	Pigm
	ENSMUSG00000102278	9.74315	0.173263	0.62877	0.275559	0.782887	0.856881	Gm37145
	ENSMUSG00000103357	2.37696	1.94626	1.6452	1.183	0.236811	NA	Gm7804
	ENSMUSG00000026548	15.2548	0.387769	0.524711	0.739014	0.459898	0.594121	Slamf9
	ENSMUSG00000037995	2291.33	0.2948	0.0813513	3.62379	0.000290317	0.00116758	Igsf9
	ENSMUSG00000026547	4809.88	0.200486	0.117232	1.71017	0.0872341	0.16028	Tagln2
	ENSMUSG00000026546	27.2514	-1.05346	0.344132	-3.06121	0.00220447	0.00691379	Cfap45
	ENSMUSG00000085184	3.98196	-0.0742803	0.849823	-0.0874068	0.930348	NA	4933439K11Rik
	ENSMUSG00000049598	40.433	0.119506	0.395694	0.302015	0.762641	0.84191	Vsig8
	ENSMUSG00000026544	21.1729	-0.896298	0.400316	-2.23898	0.0251575	0.0566084	Dusp23
	ENSMUSG00000060128	1.69583	0.416328	1.38657	0.300259	0.76398	NA	Gm2710
	ENSMUSG00000037872	1.70888	1.54719	1.69298	0.913888	0.360776	NA	Ackr1
	ENSMUSG00000005338	48.7545	0.661207	0.281354	2.35009	0.0187688	0.0441838	Cadm3
	ENSMUSG00000037860	753.471	-0.225568	0.0955423	-2.36092	0.0182296	0.0430838	Aim2
	ENSMUSG00000043263	12.1212	5.03985	1.39448	3.61414	0.000301342	0.00120634	Ifi209
	ENSMUSG00000066677	3.41775	1.00115	1.91023	0.524101	0.600209	NA	Ifi208
	ENSMUSG00000073489	1.12551	0	2.54549	0	1	NA	Ifi204
	ENSMUSG00000090222	12.8746	1.85313	1.62874	1.13777	0.255218	0.382738	Ifi203-ps
	ENSMUSG00000090272	7.49027	2.8948	1.48969	1.94322	0.0519896	0.104231	Mndal
	ENSMUSG00000039997	19.8119	1.00115	1.70532	0.587079	0.557151	0.681843	Ifi203
	ENSMUSG00000026535	2.68123	1.33367	1.46065	0.913062	0.36121	NA	Ifi202b
	ENSMUSG00000055033	4.51458	1.60036	0.988638	1.61875	0.105501	NA	Olfr420
	ENSMUSG00000026532	1224.46	0.937832	0.159715	5.87192	4.30787e-09	5.29809e-08	Spta1
	ENSMUSG00000050788	1.32632	-1.83413	1.9198	-0.955379	0.339386	NA	Olfr419
	ENSMUSG00000102920	2.72744	0	2.0145	0	1	NA	Olfr416-ps1
	ENSMUSG00000028354	468.394	0.509701	0.203242	2.50786	0.0121465	0.0303584	Fmn2
	ENSMUSG00000050069	12.4399	0.997139	0.647806	1.53926	0.123742	0.213898	Grem2
	ENSMUSG00000026527	9.84602	1.00744	0.642308	1.56847	0.116772	0.203865	Rgs7
	ENSMUSG00000026526	3029.4	-0.0459817	0.0502293	-0.915435	0.359963	0.495912	Fh1
	ENSMUSG00000039783	1.12914	-2.09341	1.91553	-1.09286	0.274455	NA	Kmo
	ENSMUSG00000026525	25.2233	-0.0581351	0.367686	-0.158111	0.87437	0.921327	Opn3
	ENSMUSG00000078185	467.473	-0.235799	0.112999	-2.08673	0.0369127	0.0783329	Chml
	ENSMUSG00000026523	24.3978	0.552186	0.412362	1.33908	0.180544	0.290859	Wdr64
	ENSMUSG00000039748	2768.1	0.156066	0.0827646	1.88566	0.059341	0.116273	Exo1
	ENSMUSG00000104158	1.41297	1.56685	1.87655	0.834965	0.403738	NA	Gm38100
	ENSMUSG00000055214	3.71236	1.25144	1.11949	1.11786	0.263626	NA	Pld5
	ENSMUSG00000078184	18.6587	-0.274795	0.460027	-0.597344	0.550277	0.675429	Rbm8a2
	ENSMUSG00000057335	882.773	-0.149704	0.101344	-1.47719	0.139625	0.235855	Cep170
	ENSMUSG00000026504	167.738	-0.0617206	0.149964	-0.411571	0.680654	0.780495	Sdccag8
	ENSMUSG00000103367	5.67439	0.376965	0.844186	0.446543	0.655205	0.759847	Gm38158
	ENSMUSG00000019699	924.345	-0.701814	0.122768	-5.71656	1.08702e-08	1.21324e-07	Akt3
	ENSMUSG00000097892	6.55354	1.36635	0.840247	1.62613	0.103922	0.185195	Gm26801
	ENSMUSG00000063659	678.595	-0.120272	0.0884143	-1.36032	0.173729	0.282024	Zbtb18
	ENSMUSG00000015961	6946.86	0.207289	0.0557358	3.71913	0.000199907	0.000835739	Adss
	ENSMUSG00000089657	1.18716	0.211472	1.75902	0.120222	0.904308	NA	Gm16585
	ENSMUSG00000102493	2.45818	0.48618	1.27524	0.381245	0.703021	NA	Gm8010
	ENSMUSG00000026502	1875.94	0.181248	0.0938604	1.93104	0.0534783	0.106674	Desi2
	ENSMUSG00000104126	21.1357	-0.219525	0.414213	-0.529981	0.596125	0.712934	Gm37486
	ENSMUSG00000086350	8.69184	-0.760878	0.607207	-1.25308	0.210177	0.328636	B230369F24Rik
	ENSMUSG00000026500	282.673	-0.277825	0.134319	-2.0684	0.0386023	0.0813887	Cox20
	ENSMUSG00000039630	43711.9	0.459753	0.0748973	6.13845	8.33312e-10	1.19358e-08	Hnrnpu
	ENSMUSG00000104279	7.71345	0.0173922	0.700541	0.0248268	0.980193	0.98883	Gm38300
	ENSMUSG00000026495	145.943	-0.151466	0.178795	-0.847151	0.396911	0.53374	Efcab2
	ENSMUSG00000026494	13.4805	0.373771	0.592229	0.631127	0.527958	0.655534	Kif26b
	ENSMUSG00000055067	721.573	-0.85215	0.115874	-7.35409	1.92228e-13	5.88316e-12	Smyd3
	ENSMUSG00000096474	2.61315	1.16062	1.22118	0.950407	0.341905	NA	Gm5561
	ENSMUSG00000026492	219.747	0.13174	0.164107	0.802771	0.422107	0.557908	Tfb2m
	ENSMUSG00000082395	2.34344	0.51969	1.27441	0.40779	0.683428	NA	Gm15480
	ENSMUSG00000038949	537.877	-0.118565	0.1114	-1.06432	0.287182	0.417697	Cnst
	ENSMUSG00000038936	675.357	-0.0497516	0.0948185	-0.524704	0.599789	0.715727	Sccpdh
	ENSMUSG00000087236	16.9101	0.457195	0.529303	0.863768	0.387716	0.5244	Kif28
	ENSMUSG00000026491	7985.16	0.10713	0.0762402	1.40517	0.159971	0.263454	Ahctf1
	ENSMUSG00000073486	4.98888	-0.166421	0.888723	-0.187259	0.851458	NA	Gm10518
	ENSMUSG00000104418	2.8922	0.463858	1.06103	0.437177	0.661983	NA	Gm37070
	ENSMUSG00000026490	1288.48	-0.0962967	0.0710629	-1.35509	0.175388	0.28416	Cdc42bpa
	ENSMUSG00000103636	1.33328	-2.13861	1.92478	-1.11109	0.266528	NA	Gm38331
	ENSMUSG00000026489	343.701	-1.59777	0.224593	-7.11403	1.12702e-12	2.91448e-11	Coq8a
	ENSMUSG00000010609	350.918	0.102734	0.122642	0.837675	0.402213	0.538661	Psen2
	ENSMUSG00000055676	20.2509	0.0997396	0.419645	0.237676	0.812132	0.877798	Gm5069
	ENSMUSG00000038855	520.474	1.20658	0.390368	3.09089	0.0019956	0.00634342	Itpkb
	ENSMUSG00000053963	1.96994	1.95221	1.58899	1.22859	0.219226	NA	Stum
	ENSMUSG00000026496	19573.4	-0.358436	0.0873879	-4.10167	4.10181e-05	0.000202159	Parp1
	ENSMUSG00000058729	773.626	0.105761	0.0852544	1.24053	0.214779	0.334208	Lin9
	ENSMUSG00000026497	40.8717	1.06084	0.323024	3.28409	0.00102312	0.0035531	Mixl1
	ENSMUSG00000026499	1456.95	0.0257688	0.0700972	0.367616	0.71316	0.805544	Acbd3
	ENSMUSG00000103649	9.48023	0.00755461	0.614638	0.0122912	0.990193	0.994754	Gm37768
	ENSMUSG00000103156	2.31797	1.193	1.21754	0.979846	0.327162	NA	Gm38293
	ENSMUSG00000060743	133.541	0.22708	0.349219	0.650252	0.51553	0.644152	H3f3a
	ENSMUSG00000097347	49.5119	-0.256985	0.284156	-0.904382	0.365793	0.501518	NA
	ENSMUSG00000073485	9.46116	-1.28383	0.64418	-1.99297	0.0462651	0.0945098	H3f3aos
	ENSMUSG00000038806	2439.66	0.120118	0.0635288	1.89077	0.0586555	0.115229	Sde2
	ENSMUSG00000103979	93.966	0.318139	0.192022	1.65678	0.0975643	0.175621	Gm20305
	ENSMUSG00000066652	3402.21	-0.284087	0.330345	-0.859971	0.389805	0.526425	Lefty2
	ENSMUSG00000026520	6221.3	0.0366514	0.0899355	0.40753	0.683619	0.782604	Pycr2
	ENSMUSG00000038793	7288.72	-0.830269	0.142713	-5.81775	5.96463e-09	7.10973e-08	Lefty1
	ENSMUSG00000026519	853.736	0.0516201	0.142958	0.361087	0.718034	0.809524	Tmem63a
	ENSMUSG00000038776	219.823	-0.720036	0.159334	-4.51905	6.21182e-06	3.74823e-05	Ephx1
	ENSMUSG00000026516	4707.77	0.190898	0.0649984	2.93696	0.00331447	0.00986619	Nvl
	ENSMUSG00000062169	1366.22	-0.101213	0.079705	-1.26985	0.204138	0.321013	Cnih4
	ENSMUSG00000038733	5387.46	0.00879939	0.0535222	0.164406	0.869411	0.917947	Wdr26
	ENSMUSG00000054135	1.80659	0.0793928	1.35858	0.0584382	0.9534	NA	A430110L20Rik
	ENSMUSG00000103260	33.125	0.136727	0.30399	0.449774	0.652873	0.757739	Gm8146
	ENSMUSG00000026514	9.1355	-0.428586	0.676791	-0.633262	0.526563	0.65445	Cnih3
	ENSMUSG00000047369	41.7123	0.616413	0.367591	1.6769	0.0935622	0.169774	Dnah14
	ENSMUSG00000004880	9612.19	-0.00551372	0.0620518	-0.0888568	0.929196	0.957064	Lbr
	ENSMUSG00000089429	7.16225	0.0658823	0.655963	0.100436	0.919998	0.951354	Gm26004
	ENSMUSG00000022995	17832.5	-0.305639	0.0684815	-4.46308	8.07889e-06	4.72869e-05	Enah
	ENSMUSG00000102950	1.58176	-0.896561	1.46976	-0.610006	0.541858	NA	Gm37018
	ENSMUSG00000102760	3.92047	-1.01202	1.07265	-0.943476	0.345437	NA	Gm37258
	ENSMUSG00000026511	1399.48	0.45502	0.0786269	5.78707	7.16249e-09	8.33131e-08	Srp9
	ENSMUSG00000103018	4.04804	0.327181	0.871179	0.375562	0.707243	NA	Gm17968
	ENSMUSG00000038633	2637.08	0.257838	0.101135	2.54945	0.0107894	0.027436	Degs1
	ENSMUSG00000047539	1584.67	-0.0252601	0.0615858	-0.410161	0.681688	0.781156	Fbxo28
	ENSMUSG00000097260	3.81224	0.452291	1.09312	0.41376	0.67905	NA	Gm5706
	ENSMUSG00000073482	1.3484	-0.00548528	1.67875	-0.00326748	0.997393	NA	Gm10517
	ENSMUSG00000026510	1578.19	0.0794765	0.0636606	1.24844	0.211869	0.330598	Trp53bp2
	ENSMUSG00000026509	1734.55	1.30945	0.442182	2.96134	0.00306306	0.0091966	Capn2
	ENSMUSG00000102234	7.67175	0.216061	0.684346	0.31572	0.752215	0.834472	Gm37885
	ENSMUSG00000104415	1.97419	0.722614	1.43709	0.502831	0.615083	NA	Gm37069
	ENSMUSG00000104376	5.67365	-0.0129615	0.94279	-0.013748	0.989031	0.994007	Gm37516
	ENSMUSG00000043429	1.94215	2.34642	1.62893	1.44046	0.149737	NA	Ccdc185
	ENSMUSG00000038576	524.435	0.321182	0.153398	2.09378	0.0362793	0.0772625	Susd4
	ENSMUSG00000079164	12.4023	0.821248	0.694494	1.18251	0.237002	0.360587	Tlr5
	ENSMUSG00000030768	368.587	0.0524859	0.120734	0.434722	0.663764	0.766591	Disp1
	ENSMUSG00000102478	17.4288	0.180176	0.451191	0.399334	0.689647	0.78743	BC085271
	ENSMUSG00000046836	676.982	0.121741	0.104028	1.17027	0.241893	0.366584	Brox
	ENSMUSG00000042901	924.223	0.142242	0.0896805	1.58609	0.112718	0.198081	Aida
	ENSMUSG00000056050	1844.54	-0.139027	0.060645	-2.29248	0.0218781	0.0502509	Mia3
	ENSMUSG00000072258	487.594	0.448662	0.109994	4.07895	4.52389e-05	0.000221329	Taf1a
	ENSMUSG00000104212	1.03786	0.376428	1.8817	0.200047	0.841444	NA	Gm37986
	ENSMUSG00000053461	2.8008	0.499755	1.1249	0.444264	0.656851	NA	Hhipl2
	ENSMUSG00000039384	153.656	0.82473	0.229381	3.59546	0.000323814	0.00128829	Dusp10
	ENSMUSG00000044854	11.3697	0.213841	0.581365	0.367825	0.713004	0.80542	1700056E22Rik
	ENSMUSG00000039377	8.88886	1.441	0.784262	1.83739	0.0661525	0.127422	Hlx
	ENSMUSG00000026621	2.85037	0.449485	1.29483	0.34714	0.728486	NA	Mtarc1
	ENSMUSG00000073481	691.76	0.0666379	0.0861324	0.773668	0.439127	0.57403	Mtarc2
	ENSMUSG00000039349	166.019	0.248885	0.256206	0.971424	0.331337	0.465329	C130074G19Rik
	ENSMUSG00000026620	477.3	0.700456	0.235161	2.97863	0.00289543	0.00877363	Mark1
	ENSMUSG00000039318	2267.66	-0.187764	0.066146	-2.83863	0.00453074	0.012999	Rab3gap2
	ENSMUSG00000103613	1.75684	0.0599935	1.46288	0.0410104	0.967288	NA	Gm34882
	ENSMUSG00000026618	3363.02	-0.42142	0.0937605	-4.49465	6.96848e-06	4.14295e-05	Iars2
	ENSMUSG00000102526	16.7567	-0.347958	0.467347	-0.744538	0.456551	0.591159	Gm37785
	ENSMUSG00000026617	1432.97	0.124462	0.123626	1.00676	0.31405	0.447095	Bpnt1
	ENSMUSG00000097261	3.18261	-0.035447	1.14729	-0.0308962	0.975352	NA	4930532G15Rik
	ENSMUSG00000026615	17083.4	0.146011	0.0432255	3.37788	0.000730466	0.00263855	Eprs
	ENSMUSG00000097615	2.74698	0.269414	1.07597	0.250393	0.802284	NA	Gm2061
	ENSMUSG00000026614	20.4742	-0.647538	0.39853	-1.62482	0.104202	0.185609	Slc30a10
	ENSMUSG00000102185	14.0837	-0.560824	0.500624	-1.12025	0.262608	0.390874	5033404E19Rik
	ENSMUSG00000039246	407.961	0.0208479	0.114149	0.182638	0.855082	0.908437	Lyplal1
	ENSMUSG00000039239	191.75	1.75101	0.912694	1.91851	0.0550463	0.10935	Tgfb2
	ENSMUSG00000102619	1.15866	1.23759	1.87978	0.65837	0.510301	NA	Gm37849
	ENSMUSG00000001305	2662.64	0.383852	0.0746203	5.14407	2.68849e-07	2.22892e-06	Rrp15
	ENSMUSG00000097784	6.07643	0.712387	0.792445	0.898972	0.368667	0.504566	A430105J06Rik
	ENSMUSG00000097935	8.51027	0.868199	0.638885	1.35893	0.17417	0.28254	Gm3809
	ENSMUSG00000104312	8.5186	0.718243	0.647888	1.10859	0.267607	0.396629	Gm37912
	ENSMUSG00000039224	420.477	0.220625	0.162428	1.3583	0.17437	0.2828	D1Pas1
	ENSMUSG00000026611	5.5459	1.19755	0.846947	1.41396	0.157374	0.25972	Spata17
	ENSMUSG00000039210	823.267	0.0437276	0.0927425	0.471495	0.637287	0.746631	Gpatch2
	ENSMUSG00000104394	113.338	-0.211808	0.175133	-1.20941	0.226505	0.348305	Gm37254
	ENSMUSG00000104245	13.6687	-0.220185	0.54586	-0.403372	0.686675	0.785016	Gm38155
	ENSMUSG00000026610	5.10539	0.462435	0.843182	0.548441	0.583389	NA	Esrrg
	ENSMUSG00000026609	2.36263	1.63114	1.36343	1.19635	0.231561	NA	Ush2a
	ENSMUSG00000026608	5338.12	-0.242886	0.106402	-2.28272	0.0224467	0.0513414	Kctd3
	ENSMUSG00000037624	35.5348	3.02184	0.527523	5.72836	1.01406e-08	1.13987e-07	Kcnk2
	ENSMUSG00000102824	157.838	0.456226	0.161832	2.81913	0.00481533	0.0136716	Pdcd5-ps
	ENSMUSG00000026605	7131.95	-0.463837	0.0890645	-5.20788	1.9101e-07	1.63274e-06	Cenpf
	ENSMUSG00000026604	5777.42	0.104803	0.23698	0.442243	0.658313	0.762322	Ptpn14
	ENSMUSG00000097925	3.25562	-1.43059	1.11136	-1.28725	0.198007	NA	Gm26574
	ENSMUSG00000104435	41.5073	-0.229107	0.313934	-0.729795	0.465516	0.599199	Gm37422
	ENSMUSG00000026603	740.784	0.636584	0.0871366	7.30559	2.76045e-13	8.04885e-12	Smyd2
	ENSMUSG00000010175	26.2181	-0.35996	0.363074	-0.991423	0.321479	0.454866	Prox1
	ENSMUSG00000089872	827.134	0.235359	0.080275	2.93191	0.0033688	0.0100073	Rps6kc1
	ENSMUSG00000026634	1430.28	0.224248	0.0910431	2.4631	0.0137743	0.0338667	Angel2
	ENSMUSG00000037568	437.604	0.51302	0.174945	2.93247	0.00336275	0.00999109	Vash2
	ENSMUSG00000066595	324.314	0.424578	0.181178	2.34342	0.0191077	0.0448418	Flvcr1
	ENSMUSG00000097845	2.62808	-1.53427	1.19682	-1.28196	0.199857	NA	A230020J21Rik
	ENSMUSG00000057072	14.5892	1.47229	0.660137	2.23028	0.0257288	0.0576997	Spata45
	ENSMUSG00000026632	130.894	-0.13988	0.159389	-0.8776	0.380161	0.516692	Tatdn3
	ENSMUSG00000062510	1139.99	-0.133823	0.0684444	-1.95521	0.0505587	0.101773	Nsl1
	ENSMUSG00000103576	7.05918	0.983906	0.779184	1.26274	0.206683	0.324193	Gm38188
	ENSMUSG00000026630	64.8061	1.7754	0.321166	5.52799	3.23927e-08	3.28225e-07	Batf3
	ENSMUSG00000026628	544.592	2.11384	0.34416	6.14204	8.14689e-10	1.16909e-08	Atf3
	ENSMUSG00000073478	12.515	-1.20987	0.560173	-2.15982	0.0307868	0.0671032	D730003I15Rik
	ENSMUSG00000103685	1.06818	0.0354815	1.65357	0.0214576	0.982881	NA	Gm37074
	ENSMUSG00000037499	290.246	-0.47953	0.168154	-2.85174	0.00434813	0.0125346	Nenf
	ENSMUSG00000026627	287.82	-0.128118	0.126329	-1.01416	0.310505	0.443273	Pacc1
	ENSMUSG00000026626	2374.75	-0.0675524	0.0731033	-0.924067	0.355451	0.491488	Ppp2r5a
	ENSMUSG00000103433	4.1129	1.10077	0.933993	1.17856	0.238573	NA	Gm2272
	ENSMUSG00000102246	8.93495	-0.446697	0.628319	-0.71094	0.477121	0.610471	9430037O13Rik
	ENSMUSG00000037474	2892.55	-0.527107	0.0871071	-6.05126	1.43721e-09	1.95582e-08	Dtl
	ENSMUSG00000037461	2580.1	-0.213212	0.071094	-2.99902	0.0027085	0.00829397	Ints7
	ENSMUSG00000102970	1.30482	-1.78946	1.78447	-1.00279	0.31596	NA	Gm37349
	ENSMUSG00000026623	1572.24	0.107227	0.126766	0.845865	0.397628	0.534373	Lpgat1
	ENSMUSG00000102840	20.6895	0.664602	0.436183	1.52368	0.12759	0.219552	Gm38037
	ENSMUSG00000026622	3068.2	-0.151651	0.0736796	-2.05825	0.0395666	0.0830721	Nek2
	ENSMUSG00000055833	8.26897	0.114001	0.776508	0.146812	0.88328	0.927617	1700034H15Rik
	ENSMUSG00000037434	690.318	0.413073	0.112055	3.68633	0.000227511	0.000938671	Slc30a1
	ENSMUSG00000097416	3.87664	-1.13653	0.97361	-1.16734	0.243074	NA	Gm26670
	ENSMUSG00000026637	31.5596	0.281221	0.351644	0.799734	0.423865	0.559551	Traf5
	ENSMUSG00000103653	26.77	-0.885467	0.493509	-1.79423	0.0727771	0.137829	Gstp-ps
	ENSMUSG00000037395	190.831	-0.466346	0.142394	-3.27504	0.00105649	0.00365366	Rcor3
	ENSMUSG00000097316	7.40506	0.229413	0.63037	0.363934	0.715907	0.807545	Gm10516
	ENSMUSG00000058248	24.9862	0.0977809	0.399005	0.245062	0.806408	0.874003	Kcnh1
	ENSMUSG00000037375	42.2192	-0.804965	0.316559	-2.54286	0.0109949	0.0279015	Hhat
	ENSMUSG00000047384	1.48833	1.95674	2.12556	0.920573	0.357274	NA	A730013G03Rik
	ENSMUSG00000016262	543.375	0.613043	0.12611	4.86117	1.16696e-06	8.40774e-06	Sertad4
	ENSMUSG00000089812	8.8335	0.45694	0.664167	0.68799	0.491459	0.62299	Gm15867
	ENSMUSG00000102162	5.35162	0.359624	0.847536	0.424317	0.671334	0.773022	Gm2367
	ENSMUSG00000016200	604.957	-0.211195	0.0964068	-2.19067	0.0284758	0.0627905	Syt14
	ENSMUSG00000016181	1410.09	0.491539	0.0765052	6.4249	1.31955e-10	2.22416e-09	Utp25
	ENSMUSG00000026638	462.018	-0.498447	0.131168	-3.80006	0.00014466	0.000627064	Irf6
	ENSMUSG00000079144	327.573	0.076497	0.116669	0.655677	0.512032	0.640796	A130010J15Rik
	ENSMUSG00000026639	109.59	-0.511014	0.299636	-1.70545	0.0881105	0.16162	Lamb3
	ENSMUSG00000009633	18.1283	-0.366828	0.556306	-0.659399	0.50964	0.638906	G0s2
	ENSMUSG00000104348	2.02773	-1.13509	1.34384	-0.844665	0.398298	NA	Gm37691
	ENSMUSG00000016179	3.69205	-1.27406	1.08566	-1.17353	0.240582	NA	Camk1g
	ENSMUSG00000097850	2.16459	-1.65716	1.49757	-1.10657	0.268482	NA	Mir205hg
	ENSMUSG00000026640	93.5968	-0.655113	0.254474	-2.57438	0.0100419	0.0257805	Plxna2
	ENSMUSG00000016494	120.068	0.860583	0.18777	4.58318	4.57948e-06	2.85753e-05	Cd34
	ENSMUSG00000097325	4.73228	0.41169	1.19827	0.34357	0.73117	NA	Gm16897
	ENSMUSG00000016493	5.97742	-0.000885986	0.720519	-0.00122965	0.999019	1	Cd46
	ENSMUSG00000016481	546.36	0.494958	0.106563	4.64474	3.40511e-06	2.18683e-05	Cr1l
	ENSMUSG00000026616	10.1506	1.48552	0.661338	2.24624	0.0246889	0.0556983	Cr2
	ENSMUSG00000103120	5.50323	-0.0106945	0.763121	-0.0140141	0.988819	0.993909	Gm37392
	ENSMUSG00000050530	432.869	0.0179417	0.175874	0.102015	0.918745	0.950559	Fam171a1
	ENSMUSG00000026643	3864.77	-0.420484	0.0726925	-5.78442	7.27614e-09	8.45785e-08	Nmt2
	ENSMUSG00000049950	385.124	0.46096	0.114473	4.0268	5.65422e-05	0.000271209	Rpp38
	ENSMUSG00000026644	42.5299	-0.212327	0.306539	-0.69266	0.488523	0.620445	Acbd7
	ENSMUSG00000026645	1.27811	-0.411731	1.68087	-0.244951	0.806494	NA	Olah
	ENSMUSG00000026650	2.29724	-3.54612	1.57156	-2.25643	0.0240437	NA	Meig1
	ENSMUSG00000026648	296.844	-0.24367	0.112397	-2.16795	0.0301628	0.065958	Dclre1c
	ENSMUSG00000026646	1216.85	0.128662	0.0714058	1.80184	0.0715709	0.13596	Suv39h2
	ENSMUSG00000085043	2.9644	-0.16675	1.17594	-0.141802	0.887237	NA	Gm13184
	ENSMUSG00000109865	4346.34	0.192966	0.06223	3.10085	0.00192968	0.00616545	Hspa14
	ENSMUSG00000051396	205.911	0.961984	0.158534	6.068	1.29514e-09	1.7778e-08	Gm45902
	ENSMUSG00000039496	18.3537	-0.17971	0.417912	-0.430018	0.667183	0.769669	Cdnf
	ENSMUSG00000026655	967.91	0.114532	0.144902	0.790412	0.429287	0.564522	Fam107b
	ENSMUSG00000081070	3.59376	-0.437142	0.883696	-0.494675	0.62083	NA	Gm13181
	ENSMUSG00000026657	497.235	-0.153299	0.108225	-1.41649	0.156632	0.258884	Frmd4a
	ENSMUSG00000039449	1348.74	-0.0266389	0.0753473	-0.353548	0.723678	0.813827	Prpf18
	ENSMUSG00000083378	2.50731	-2.02172	1.28548	-1.57274	0.115779	NA	Gm13196
	ENSMUSG00000048186	75.1716	-0.293713	0.239406	-1.22684	0.219884	0.340413	Bend7
	ENSMUSG00000026662	4107.89	0.320411	0.0614518	5.21402	1.84789e-07	1.58581e-06	Sephs1
	ENSMUSG00000026664	1434.54	-0.435389	0.122865	-3.54364	0.000394642	0.00152946	Phyh
	ENSMUSG00000086670	2.44119	0.0138919	1.42832	0.00972601	0.99224	NA	Gm13194
	ENSMUSG00000082795	33.9142	1.0049	0.926824	1.08424	0.278258	0.408318	Gm13193
	ENSMUSG00000069188	38.5997	0.188693	0.53975	0.349593	0.726644	0.816068	Gm13192
	ENSMUSG00000026668	22.1185	1.8726	0.645052	2.90303	0.00369574	0.0108726	Ucma
	ENSMUSG00000026669	5629.07	0.043363	0.071946	0.602716	0.546698	0.672269	Mcm10
	ENSMUSG00000026672	584.159	-0.176961	0.110456	-1.6021	0.109135	0.192954	Optn
	ENSMUSG00000026676	44.1171	0.997197	0.336707	2.96161	0.00306031	0.00918992	Ccdc3
	ENSMUSG00000039145	549.542	-0.332244	0.134331	-2.47333	0.0133862	0.0330669	Camk1d
	ENSMUSG00000039128	2535.84	0.373511	0.0626394	5.96288	2.47831e-09	3.20925e-08	Cdc123
	ENSMUSG00000025817	2359.38	0.362841	0.0654117	5.54703	2.90559e-08	2.97194e-07	Nudt5
	ENSMUSG00000056718	18.73	0.511538	0.469684	1.08911	0.276105	0.406072	Gm13199
	ENSMUSG00000025816	873.626	-0.0938445	0.088314	-1.06262	0.287953	0.418528	Sec61a2
	ENSMUSG00000025815	722.077	-0.997969	0.121908	-8.18623	2.6953e-16	1.50449e-14	Dhtkd1
	ENSMUSG00000043241	2075.17	0.0270976	0.0721931	0.375349	0.707401	0.800965	Upf2
	ENSMUSG00000045319	252.372	-0.152057	0.210068	-0.72385	0.469158	0.60234	Proser2
	ENSMUSG00000039063	26.0085	-1.51181	0.405526	-3.72802	0.000192986	0.000810273	Echdc3
	ENSMUSG00000039046	1847.28	-0.0310232	0.0630941	-0.491698	0.622933	0.735067	Usp6nl
	ENSMUSG00000002107	473.568	0.187469	0.185252	1.01196	0.311555	0.444261	Celf2
	ENSMUSG00000082953	20.1782	-1.37065	0.41741	-3.28371	0.0010245	0.00355719	Gm13217
	ENSMUSG00000015619	66.0825	0.745296	0.335579	2.22092	0.0263562	0.0589091	Gata3
	ENSMUSG00000025782	1156.15	0.0389596	0.0766224	0.508463	0.611129	0.724829	Taf3
	ENSMUSG00000103570	1.73175	1.30558	1.62047	0.805682	0.420426	NA	C630004M23Rik
	ENSMUSG00000025781	6456.13	0.0903806	0.0598924	1.50905	0.131286	0.224644	Atp5c1
	ENSMUSG00000037262	505.922	0.234645	0.107122	2.19045	0.0284915	0.0628092	Kin
	ENSMUSG00000025780	31.5996	-1.93016	0.467255	-4.13084	3.61443e-05	0.000180338	Itih5
	ENSMUSG00000086748	100.369	-0.697096	0.26635	-2.61722	0.00886491	0.0231001	Gm13261
	ENSMUSG00000061186	2952.84	0.804225	0.114438	7.02761	2.10099e-12	5.11358e-11	Sfmbt2
	ENSMUSG00000083900	1.37523	0.408663	2.08956	0.195573	0.844944	NA	Gm13294
	ENSMUSG00000026778	3.05906	-1.22323	1.0752	-1.13767	0.255258	NA	Prkcq
	ENSMUSG00000082424	11.3147	0.521046	0.578991	0.899922	0.368162	0.504051	Gm13292
	ENSMUSG00000082314	4.96135	0.0996753	0.856035	0.116438	0.907305	NA	Gm13296
	ENSMUSG00000026773	1402	0.727299	0.108545	6.70047	2.07755e-11	4.09355e-10	Pfkfb3
	ENSMUSG00000037197	5201.66	0.322678	0.0511008	6.31454	2.70964e-10	4.29244e-09	Rbm17
	ENSMUSG00000026770	1.44012	-1.34494	1.75397	-0.766802	0.4432	NA	Il2ra
	ENSMUSG00000023206	27.2054	1.51855	0.404171	3.75721	0.000171818	0.000728898	Il15ra
	ENSMUSG00000058594	2022.99	-0.249265	0.0727795	-3.42493	0.000614948	0.00226123	Fbh1
	ENSMUSG00000047909	235.032	-0.0688599	0.140593	-0.489782	0.624288	0.736066	Ankrd16
	ENSMUSG00000026768	89.0654	0.972272	0.36212	2.68495	0.00725415	0.0194152	Itga8
	ENSMUSG00000026767	1069.18	0.18406	0.0894867	2.05685	0.0397009	0.0833139	Mindy3
	ENSMUSG00000083547	1.21934	-1.48426	2.03426	-0.729632	0.465615	NA	Gm13321
	ENSMUSG00000026730	124.878	-0.461865	0.197549	-2.33797	0.0193887	0.0454092	Pter
	ENSMUSG00000049630	2.0819	2.42844	1.6808	1.44482	0.148509	NA	C1ql3
	ENSMUSG00000026727	1200.95	0.491669	0.0909388	5.4066	6.42329e-08	6.07974e-07	Rsu1
	ENSMUSG00000102691	5.13294	-0.0201798	0.827321	-0.0243918	0.98054	NA	Gm37780
	ENSMUSG00000026726	25.5271	-0.94118	0.435467	-2.16132	0.030671	0.0669179	Cubn
	ENSMUSG00000026723	269.868	-0.0186433	0.141759	-0.131514	0.895369	0.934574	Trdmt1
	ENSMUSG00000026728	2806.93	1.85881	0.455334	4.08231	4.45905e-05	0.000218403	Vim
	ENSMUSG00000003418	30.4176	0.0538805	0.384089	0.140281	0.888438	0.930245	St8sia6
	ENSMUSG00000063275	186.085	0.780042	0.178499	4.37	1.24244e-05	6.98968e-05	Hacd1
	ENSMUSG00000102553	1.65094	0.354575	1.41803	0.250046	0.802551	NA	D930036K23Rik
	ENSMUSG00000086657	5.47331	0.584859	0.745527	0.784491	0.432752	0.56792	Stamos
	ENSMUSG00000026718	1100.2	-0.0278165	0.0923412	-0.301236	0.763234	0.84218	Stam
	ENSMUSG00000103901	14.0023	-0.328862	0.519652	-0.632851	0.526831	0.654602	Gm37499
	ENSMUSG00000026712	129.067	0.683483	0.1907	3.58406	0.000338289	0.00133944	Mrc1
	ENSMUSG00000103475	76.1274	0.0942018	0.379525	0.24821	0.803972	0.872829	Gm37697
	ENSMUSG00000036949	24.7798	-0.92243	1.70156	-0.542109	0.587744	0.706789	Slc39a12
	ENSMUSG00000057914	48.8773	0.90231	0.489261	1.84423	0.0651496	0.125793	Cacnb2
	ENSMUSG00000070271	1.32132	-0.667935	1.64595	-0.405804	0.684887	NA	Gm13268
	ENSMUSG00000083305	1.04614	3.06808	2.08635	1.47055	0.141413	NA	Gm13315
	ENSMUSG00000026707	201.107	-0.205648	0.177252	-1.1602	0.245967	0.371463	Nsun6
	ENSMUSG00000017418	1731.91	-0.122454	0.070717	-1.73161	0.0833437	0.154424	Arl5b
	ENSMUSG00000083860	1.39072	-0.0536657	1.52005	-0.0353052	0.971836	NA	Gm13313
	ENSMUSG00000082632	5.34095	-0.446377	0.805536	-0.554137	0.579485	0.700055	Gm13365
	ENSMUSG00000075520	6.37344	0.15364	0.833194	0.184399	0.8537	0.907432	Malrd1
	ENSMUSG00000103865	13.7225	2.79423	0.93725	2.98131	0.00287021	0.00870783	Gm37416
	ENSMUSG00000026748	588.415	0.637064	0.213244	2.98749	0.00281279	0.00856353	Plxdc2
	ENSMUSG00000082235	2.1594	1.38989	1.29708	1.07156	0.283918	NA	Gm13326
	ENSMUSG00000053702	16.5894	1.21174	0.585996	2.06783	0.0386564	0.0814761	Nebl
	ENSMUSG00000054057	167.09	1.31942	0.186216	7.08544	1.38604e-12	3.50605e-11	A930004D18Rik
	ENSMUSG00000054074	156.343	1.9364	0.245794	7.87815	3.32259e-15	1.45441e-13	Skida1
	ENSMUSG00000086340	1.08379	-1.4418	1.94358	-0.741828	0.458191	NA	1810059C17Rik
	ENSMUSG00000026743	2725.3	-0.0397515	0.134498	-0.295554	0.767571	0.845569	Mllt10
	ENSMUSG00000081619	1.60309	-2.41037	1.65122	-1.45976	0.144357	NA	Gm13351
	ENSMUSG00000026740	426.892	0.0514553	0.0999061	0.515036	0.606528	0.721027	Dnajc1
	ENSMUSG00000083070	1.98497	1.66768	1.57294	1.06023	0.28904	NA	Gm13350
	ENSMUSG00000051154	387.731	0.367037	0.16549	2.21788	0.0265629	0.0592871	Commd3
	ENSMUSG00000026739	213.011	0.72111	0.165841	4.3482	1.37262e-05	7.64289e-05	Bmi1
	ENSMUSG00000026737	405.046	-0.639256	0.11204	-5.70559	1.15937e-08	1.28574e-07	Pip4k2a
	ENSMUSG00000026736	1.09249	-1.80918	2.16697	-0.834888	0.403781	NA	4930426L09Rik
	ENSMUSG00000037683	1.08077	-1.59122	1.70753	-0.931884	0.351396	NA	Armc3
	ENSMUSG00000023094	221.168	-0.477941	0.215902	-2.2137	0.0268498	0.0598156	Msrb2
	ENSMUSG00000043415	642.618	-0.194922	0.118973	-1.63838	0.101343	0.181188	Otud1
	ENSMUSG00000087246	3.19063	3.20587	1.49638	2.14242	0.0321596	NA	Gm13346
	ENSMUSG00000036617	6270.48	-0.183033	0.100852	-1.81487	0.0695446	0.132763	Etl4
	ENSMUSG00000082164	2.93549	0.0332004	1.6811	0.0197492	0.984243	NA	Gm13360
	ENSMUSG00000081128	6.68574	-0.207842	0.695424	-0.298871	0.765038	0.843635	Gm13328
	ENSMUSG00000085477	7.83799	0	1.77648	0	1	1	Gm13335
	ENSMUSG00000036591	3647.54	-0.206987	0.0635936	-3.25484	0.00113458	0.00388508	Arhgap21
	ENSMUSG00000075514	100.536	-1.04518	0.196243	-5.32591	1.00449e-07	9.17287e-07	Gm13375
	ENSMUSG00000026679	6.27267	0.331281	0.704038	0.470544	0.637966	0.747019	Enkur
	ENSMUSG00000048550	594.619	-0.282786	0.0857579	-3.29749	0.000975535	0.00340761	Thnsl1
	ENSMUSG00000045967	2.71782	0.801414	1.42645	0.561823	0.574237	NA	Gpr158
	ENSMUSG00000025716	9.70537	-0.436115	0.685886	-0.635841	0.52488	0.652792	Myo3a
	ENSMUSG00000082516	1.52525	-0.347269	1.63781	-0.212033	0.832081	NA	Gm13342
	ENSMUSG00000083863	8.36087	-0.136678	0.669886	-0.204032	0.838328	0.896689	Gm13341
	ENSMUSG00000083563	20.3637	-0.418985	0.414631	-1.0105	0.312255	0.445113	Gm13340
	ENSMUSG00000026787	5.47409	-2.51016	1.04022	-2.4131	0.0158177	0.0381459	Gad2
	ENSMUSG00000026786	11.08	-0.0576301	0.827017	-0.0696842	0.944445	0.967152	Apbb1ip
	ENSMUSG00000069136	1.381	-1.4204	1.88907	-0.751904	0.452109	NA	A130006I12Rik
	ENSMUSG00000026784	561.049	0.719248	0.111219	6.46692	1.00018e-10	1.72604e-09	Pdss1
	ENSMUSG00000058835	1903.91	-0.216815	0.0663515	-3.26767	0.00108436	0.00373666	Abi1
	ENSMUSG00000026781	875.544	-0.103336	0.0942079	-1.09689	0.272688	0.402102	Acbd5
	ENSMUSG00000026779	1650.12	-0.175739	0.0704869	-2.49322	0.0126592	0.0314948	Mastl
	ENSMUSG00000026775	7699.4	0.285181	0.0531744	5.36313	8.17904e-08	7.57248e-07	Yme1l1
	ENSMUSG00000081648	3.17072	0.994881	1.01464	0.980528	0.326825	NA	Gm13423
	ENSMUSG00000084098	4.85692	0.432653	0.859413	0.503429	0.614663	NA	Gm13422
	ENSMUSG00000069132	1.03026	3.30827	2.12266	1.55855	0.119102	NA	Nxph2
	ENSMUSG00000102704	2.03341	0.13481	1.28572	0.104851	0.916494	NA	Gm38309
	ENSMUSG00000026771	613.844	0.170265	0.109648	1.55283	0.120463	0.209153	Spopl
	ENSMUSG00000083373	1.68023	-2.83669	1.77757	-1.59582	0.110528	NA	Gm13392
	ENSMUSG00000026986	6.64629	1.29745	0.903596	1.43588	0.151037	0.251338	Hnmt
	ENSMUSG00000083116	53.1779	0.152383	0.268002	0.56859	0.569635	0.692197	Gm13410
	ENSMUSG00000026979	157.997	-0.193935	0.157442	-1.23178	0.218031	0.338086	Psd4
	ENSMUSG00000026976	40.6624	1.40424	0.36419	3.8558	0.000115352	0.000512682	Pax8
	ENSMUSG00000084241	1.87816	0.0572664	1.22383	0.0467928	0.962678	NA	Gm13416
	ENSMUSG00000004113	515.696	-0.400941	0.101682	-3.94309	8.04378e-05	0.000371274	Cacna1b
	ENSMUSG00000036893	4325.55	0.124505	0.0487344	2.55477	0.0106258	0.0270794	Ehmt1
	ENSMUSG00000102875	2.06567	1.16457	1.43558	0.811221	0.417239	NA	Gm37139
	ENSMUSG00000026972	720.737	-0.102177	0.0900006	-1.13529	0.256255	0.383995	Arrdc1
	ENSMUSG00000026974	4125.12	0.134253	0.0486011	2.76234	0.00573893	0.0158681	Zmynd19
	ENSMUSG00000026975	654.432	0.0439681	0.0902886	0.486973	0.626278	0.737392	Dph7
	ENSMUSG00000036850	602.541	0.108752	0.0934969	1.16316	0.244764	0.370031	Mrpl41
	ENSMUSG00000036833	563.548	-0.995373	0.178153	-5.58717	2.30802e-08	2.40172e-07	Pnpla7
	ENSMUSG00000083796	3.19991	-0.542132	1.1798	-0.459511	0.645867	NA	Gm13369
	ENSMUSG00000006476	306.23	-0.938702	0.143008	-6.56401	5.23812e-11	9.5118e-10	Nsmf
	ENSMUSG00000036805	3.26014	-2.07757	1.3081	-1.58824	0.112233	NA	Noxa1
	ENSMUSG00000087028	2.71664	-0.464562	1.08443	-0.428394	0.668364	NA	Gm13387
	ENSMUSG00000078202	61.7582	-0.00793678	0.263525	-0.0301178	0.975973	0.986417	Nrarp
	ENSMUSG00000059555	339.905	0.0259234	0.11107	0.233398	0.815453	0.880122	Tor4a
	ENSMUSG00000013465	2615.25	0.0423656	0.0533043	0.794788	0.426737	0.562061	Nelfb
	ENSMUSG00000064919	1.13567	-2.2178	1.9776	-1.12146	0.262093	NA	Gm22572
	ENSMUSG00000036770	21.6728	-0.387632	0.399083	-0.971308	0.331395	0.46536	Stpg3
	ENSMUSG00000026969	1.0706	-1.26663	1.90928	-0.663407	0.50707	NA	Fam166a
	ENSMUSG00000036752	14811	0.388463	0.0828033	4.69139	2.71353e-06	1.7862e-05	Tubb4b
	ENSMUSG00000006469	68.779	-0.729552	0.218526	-3.33851	0.000842297	0.00298723	Slc34a3
	ENSMUSG00000089953	9.03801	-3.51978	0.822094	-4.28148	1.85658e-05	9.99805e-05	Rnf224
	ENSMUSG00000036731	5.32926	-1.71943	0.922906	-1.86306	0.0624541	0.121388	Cysrt1
	ENSMUSG00000044628	245.581	0.14724	0.133889	1.09972	0.271453	0.400689	Rnf208
	ENSMUSG00000006471	1718.81	0.431933	0.0940458	4.59279	4.3736e-06	2.74483e-05	Ndor1
	ENSMUSG00000078201	156.575	-0.0317129	0.148213	-0.213969	0.830572	0.891673	Tmem203
	ENSMUSG00000048707	591.062	-0.269181	0.127814	-2.10604	0.0352011	0.0752799	Tprn
	ENSMUSG00000026966	871.869	0.149425	0.0833916	1.79185	0.0731573	0.138421	Ssna1
	ENSMUSG00000026965	2991.93	-0.108563	0.0664863	-1.63287	0.102497	0.183025	Anapc2
	ENSMUSG00000026961	2.14965	2.26479	1.49516	1.51475	0.129836	NA	Lrrc26
	ENSMUSG00000026959	54.7803	-2.70658	0.918451	-2.94689	0.00320984	0.00958099	Grin1
	ENSMUSG00000085830	1.93297	-2.2284	1.63078	-1.36646	0.171794	NA	Grin1os
	ENSMUSG00000097345	12.8511	0.564387	0.505669	1.11612	0.264371	0.393006	NA
	ENSMUSG00000036646	2302.03	-0.202131	0.062746	-3.22142	0.00127557	0.00429922	Man1b1
	ENSMUSG00000026958	344.83	-0.0930747	0.117217	-0.794041	0.427171	0.562476	Dpp7
	ENSMUSG00000026956	702.934	-1.60277	0.165809	-9.66637	4.18984e-22	7.00107e-20	Uap1l1
	ENSMUSG00000026955	963.93	-0.395787	0.0830054	-4.76821	1.85869e-06	1.26917e-05	Sapcd2
	ENSMUSG00000015085	71.8792	-1.23845	0.266807	-4.64173	3.45498e-06	2.21552e-05	Entpd2
	ENSMUSG00000015094	782.772	-0.491153	0.0901048	-5.4509	5.01143e-08	4.86257e-07	Npdc1
	ENSMUSG00000036587	6.20665	-0.288251	0.710128	-0.405915	0.684805	0.783188	Fut7
	ENSMUSG00000026944	1373.99	-0.902459	0.11351	-7.95045	1.85839e-15	8.49873e-14	Abca2
	ENSMUSG00000047617	40.8082	-0.132885	0.288038	-0.461346	0.644551	0.752199	Paxx
	ENSMUSG00000015093	4.77068	-0.449877	0.886339	-0.507568	0.611756	NA	Clic3
	ENSMUSG00000015090	12.2464	-1.58104	0.621179	-2.54522	0.010921	0.0277423	Ptgds
	ENSMUSG00000015083	79.1269	-1.46001	0.261546	-5.58223	2.3745e-08	2.46205e-07	C8g
	ENSMUSG00000015095	1010.55	-0.141359	0.0931208	-1.51801	0.129011	0.22158	Fbxw5
	ENSMUSG00000026942	597.087	0.14699	0.0870113	1.68932	0.0911581	0.166175	Traf2
	ENSMUSG00000083043	2.08486	-0.214585	1.53769	-0.13955	0.889015	NA	Gm13433
	ENSMUSG00000015092	2953.79	0.221768	0.0647508	3.42494	0.000614939	0.00226123	Edf1
	ENSMUSG00000026941	75.1841	0.358909	0.227899	1.57486	0.115289	0.20174	Mamdc4
	ENSMUSG00000036504	971.267	0.135032	0.0711806	1.89704	0.0578227	0.113786	Phpt1
	ENSMUSG00000029419	1.49832	1.00219	1.42849	0.701573	0.482946	NA	Ajm1
	ENSMUSG00000015087	2798.34	-0.289416	0.0712888	-4.05977	4.9122e-05	0.000238781	Rabl6
	ENSMUSG00000026940	1.54858	-0.0141152	1.40446	-0.0100503	0.991981	NA	Ccdc183
	ENSMUSG00000026939	135.99	0.185371	0.188263	0.98464	0.324801	0.458744	Tmem141
	ENSMUSG00000087612	1.3543	2.57034	1.95195	1.31681	0.187903	NA	A230005M16Rik
	ENSMUSG00000049086	97.1558	0.00737329	0.213864	0.0344766	0.972497	0.984323	Bmyc
	ENSMUSG00000059625	4.83276	-3.57262	1.1662	-3.06348	0.00218776	NA	Sohlh1
	ENSMUSG00000058740	29.9849	-1.30903	0.345388	-3.79004	0.000150623	0.000648705	Kcnt1
	ENSMUSG00000026933	2484.21	-0.111714	0.0719064	-1.5536	0.120279	0.208916	Camsap1
	ENSMUSG00000036352	2662.84	0.0640504	0.0589642	1.08626	0.277365	0.407615	Ubac1
	ENSMUSG00000026932	236.784	-0.72757	0.169405	-4.29486	1.74808e-05	9.49018e-05	Nacc2
	ENSMUSG00000087679	955.56	0.0453169	0.0726777	0.623532	0.532935	0.659875	Tmem250-ps
	ENSMUSG00000087595	14.8526	-0.169165	0.479143	-0.353057	0.724046	0.814083	1810012K08Rik
	ENSMUSG00000026934	8.06783	-0.124709	0.666617	-0.187077	0.8516	0.905809	Lhx3
	ENSMUSG00000036327	1052.46	-0.183368	0.0789138	-2.32364	0.0201446	0.0468951	Qsox2
	ENSMUSG00000079537	1.89033	-0.77539	1.24551	-0.622546	0.533583	NA	NA
	ENSMUSG00000048038	4.51522	0.106906	0.837473	0.127653	0.898423	NA	Ccdc187
	ENSMUSG00000026930	450.601	-0.145885	0.131673	-1.10794	0.26789	0.396946	Gpsm1
	ENSMUSG00000075467	605.642	0.268217	0.106741	2.51278	0.0119784	0.029977	Dnlz
	ENSMUSG00000026928	17.7354	-0.527906	0.502495	-1.05057	0.293456	0.424398	Card9
	ENSMUSG00000086779	12.836	-0.184307	0.531629	-0.346685	0.728828	0.817556	Gm13562
	ENSMUSG00000036281	1439.73	0.159602	0.100019	1.59571	0.110554	0.195058	Snapc4
	ENSMUSG00000085767	33.8945	-0.0614822	0.322615	-0.190574	0.848859	0.904055	Gm13563
	ENSMUSG00000026927	1262.68	0.138292	0.0673888	2.05215	0.040155	0.0841278	Entr1
	ENSMUSG00000026926	4462.4	0.0808991	0.0577117	1.40178	0.160981	0.264717	Pmpca
	ENSMUSG00000026925	403.794	-0.12133	0.113382	-1.0701	0.284575	0.415179	Inpp5e
	ENSMUSG00000026924	4640.63	-0.484308	0.089036	-5.43946	5.34418e-08	5.15963e-07	Sec16a
	ENSMUSG00000086714	3.53105	0.643115	0.968135	0.664283	0.506509	NA	0610009E02Rik
	ENSMUSG00000026923	1366.98	-0.985038	0.106795	-9.22362	2.87234e-20	3.35004e-18	Notch1
	ENSMUSG00000026921	543.095	-0.632592	0.142706	-4.43283	9.30055e-06	5.37674e-05	Egfl7
	ENSMUSG00000026922	647.054	0.107316	0.0888071	1.20842	0.226888	0.348801	Agpat2
	ENSMUSG00000036186	164.009	-0.3926	0.143956	-2.72722	0.00638699	0.0173698	Dipk1b
	ENSMUSG00000077192	46.9607	-0.104807	0.264754	-0.395866	0.692204	0.789312	Snora17
	ENSMUSG00000086775	8.73324	0.57519	0.635517	0.905074	0.365426	0.501213	Snhg7os
	ENSMUSG00000015787	28.6049	-1.32965	0.69771	-1.90574	0.0566839	0.111976	Abo
	ENSMUSG00000036160	2550.01	0.483466	0.0873717	5.53344	3.14014e-08	3.19119e-07	Surf6
	ENSMUSG00000015776	1628.76	1.04987	0.115693	9.07463	1.14066e-19	1.20135e-17	Med22
	ENSMUSG00000062647	30786.1	0.213774	0.0637336	3.35418	0.000796003	0.0028457	Rpl7a
	ENSMUSG00000065258	52.206	0.315396	0.277101	1.1382	0.255038	0.382543	Gm23969
	ENSMUSG00000064829	41.7242	-0.0299489	0.310234	-0.0965366	0.923094	0.953095	Gm22879
	ENSMUSG00000065295	67.5304	0.327843	0.230592	1.42175	0.1551	0.256698	Gm24134
	ENSMUSG00000015790	838.831	0.34823	0.096137	3.62223	0.000292072	0.00117355	Surf1
	ENSMUSG00000014873	844.346	0.546992	0.0927531	5.89729	3.69512e-09	4.6197e-08	Surf2
	ENSMUSG00000014867	4475.93	0.322339	0.0587937	5.48254	4.19266e-08	4.13978e-07	Surf4
	ENSMUSG00000049897	3.86623	-0.405322	0.896534	-0.452099	0.651197	NA	Stkld1
	ENSMUSG00000052406	1701.37	0.620668	0.0669348	9.27273	1.8144e-20	2.20494e-18	Rexo4
	ENSMUSG00000014852	1.69177	2.48092	1.80655	1.37329	0.169661	NA	Adamts13
	ENSMUSG00000015488	728.082	0.198243	0.0879554	2.25391	0.024202	0.0547276	Cacfd1
	ENSMUSG00000036067	37.9827	-0.941154	0.300663	-3.13026	0.00174651	0.00564248	Slc2a6
	ENSMUSG00000087364	4.99948	0.420266	0.853559	0.492369	0.622459	NA	Gm13398
	ENSMUSG00000009216	73.1807	-0.830446	0.223432	-3.71677	0.000201789	0.000843156	Fam163b
	ENSMUSG00000009614	4.00354	-0.706432	1.01715	-0.694518	0.487357	NA	Sardh
	ENSMUSG00000009621	1244.45	-0.0415257	0.0746636	-0.55617	0.578095	0.698713	Vav2
	ENSMUSG00000109946	38.6997	0.843604	0.317742	2.655	0.00793083	0.0209615	Brd3os
	ENSMUSG00000026918	5912.77	0.0492118	0.052721	0.933438	0.350594	0.486087	Brd3
	ENSMUSG00000026917	6239.43	-0.217641	0.0615305	-3.53713	0.000404498	0.00156382	Wdr5
	ENSMUSG00000085929	33.6993	-0.47552	0.33297	-1.42812	0.153258	0.254279	Gm13421
	ENSMUSG00000015846	815.009	-0.0812147	0.0881457	-0.921369	0.356858	0.492767	Rxra
	ENSMUSG00000085766	2.58448	2.40095	1.41269	1.69956	0.0892144	NA	2810430I11Rik
	ENSMUSG00000026837	944.132	0.849551	0.361357	2.351	0.018723	0.0440878	Col5a1
	ENSMUSG00000026833	508.621	-0.548865	0.128535	-4.27017	1.95323e-05	0.000104666	Olfm1
	ENSMUSG00000035829	560.804	0.0152221	0.105839	0.143823	0.88564	0.92849	Ppp1r26
	ENSMUSG00000026831	397.464	0.214769	0.154763	1.38772	0.165221	0.270384	1700007K13Rik
	ENSMUSG00000035772	2676.25	0.0584314	0.068506	0.852939	0.393693	0.530521	Mrps2
	ENSMUSG00000082895	9.06307	0.0245991	0.611868	0.0402033	0.967931	0.981543	Rpsa-ps9
	ENSMUSG00000026829	21.5712	-0.78831	0.442604	-1.78108	0.0749002	0.141097	Gbgt1
	ENSMUSG00000063611	6.02821	-1.54587	0.835223	-1.85085	0.0641917	0.124306	Gm10134
	ENSMUSG00000026821	1360.01	-0.735559	0.123692	-5.94671	2.73582e-09	3.50871e-08	Ralgds
	ENSMUSG00000026816	1332.76	0.226503	0.0729219	3.1061	0.00189575	0.00606821	Gtf3c5
	ENSMUSG00000026815	11.831	-0.547859	0.547741	-1.00022	0.317206	0.44999	Gfi1b
	ENSMUSG00000026812	1221.84	-0.646307	0.119943	-5.38845	7.10682e-08	6.6614e-07	Tsc1
	ENSMUSG00000026809	13.96	-0.622404	0.558505	-1.11441	0.265102	0.393891	Spaca9
	ENSMUSG00000026807	34.25	-1.39322	0.366603	-3.80036	0.000144485	0.000626463	Ak8
	ENSMUSG00000035666	2380.76	-0.118815	0.0730264	-1.62701	0.103735	0.18493	Gtf3c4
	ENSMUSG00000026806	731.719	0.319454	0.0903738	3.5348	0.00040808	0.00157627	Ddx31
	ENSMUSG00000026805	2.35437	-0.924701	1.21911	-0.758507	0.448147	NA	Barhl1
	ENSMUSG00000079502	67.5346	-1.15645	0.333879	-3.46369	0.000532819	0.00199511	Cfap77
	ENSMUSG00000083773	18.2114	0.209078	0.471913	0.443044	0.657734	0.761928	Gm13394
	ENSMUSG00000026803	998.24	-0.0822964	0.0706922	-1.16415	0.244363	0.369554	Ttf1
	ENSMUSG00000043535	12115.1	-0.307436	0.148232	-2.07402	0.0380774	0.0804803	Setx
	ENSMUSG00000035513	15.9511	-0.405335	0.486318	-0.833477	0.404576	0.541032	Ntng2
	ENSMUSG00000079499	1.99166	1.38881	1.36829	1.01499	0.310109	NA	6530402F18Rik
	ENSMUSG00000026799	422.989	0.30173	0.0999593	3.01853	0.00254003	0.00783608	Med27
	ENSMUSG00000039844	4413.06	0.269843	0.0792978	3.4029	0.000666742	0.0024311	Rapgef1
	ENSMUSG00000079497	7.34154	-0.619974	0.663554	-0.934322	0.350138	0.48561	Gm13420
	ENSMUSG00000039826	1486.5	0.205438	0.0642086	3.19953	0.0013765	0.00458604	Trub2
	ENSMUSG00000026798	477.082	0.762421	0.110154	6.92138	4.47266e-12	1.01603e-10	Coq4
	ENSMUSG00000059316	987.109	0.305922	0.090676	3.37379	0.000741405	0.00267639	Slc27a4
	ENSMUSG00000069020	951.102	0.692943	0.119525	5.79748	6.73197e-09	7.90995e-08	Urm1
	ENSMUSG00000039798	6.9015	0.419902	0.716208	0.586286	0.557684	0.682159	2600006K01Rik
	ENSMUSG00000039787	557.511	-0.395332	0.11026	-3.58544	0.000336508	0.00133329	Cercam
	ENSMUSG00000026790	8294.1	-0.207332	0.0537757	-3.85549	0.000115496	0.00051315	Odf2
	ENSMUSG00000019715	2180.77	0.357035	0.0737579	4.84063	1.29426e-06	9.22547e-06	Gle1
	ENSMUSG00000057738	16257	0.315386	0.0873755	3.60955	0.000306726	0.00122592	Sptan1
	ENSMUSG00000039715	921.742	-0.224656	0.137064	-1.63905	0.101203	0.181	Wdr34
	ENSMUSG00000054766	33919.4	0.288539	0.0565879	5.09895	3.41545e-07	2.77613e-06	Set
	ENSMUSG00000026785	781.567	-0.920387	0.134292	-6.85364	7.1992e-12	1.57171e-10	Pkn3
	ENSMUSG00000015335	1066.73	0.456503	0.0687115	6.64376	3.0579e-11	5.82677e-10	Zdhhc12
	ENSMUSG00000039686	1193.95	-0.562781	0.0852529	-6.60132	4.07524e-11	7.55005e-10	Zer1
	ENSMUSG00000039678	3826.32	-0.215375	0.0867815	-2.48181	0.0130717	0.0324098	Tbc1d13
	ENSMUSG00000015337	343.176	0.382392	0.113669	3.36409	0.000767952	0.0027579	Endog
	ENSMUSG00000039660	1730.03	0.234797	0.0697142	3.36799	0.000757196	0.00272434	Spout1
	ENSMUSG00000039648	306.987	-0.473623	0.128125	-3.69656	0.000218537	0.000905491	Kyat1
	ENSMUSG00000100747	4.19338	-0.13193	0.935808	-0.140979	0.887886	NA	1700084E18Rik
	ENSMUSG00000007476	228.683	0.371524	0.1614	2.30189	0.0213414	0.0492001	Lrrc8a
	ENSMUSG00000075419	214.069	0.619227	0.140913	4.39439	1.11087e-05	6.31489e-05	Dolk
	ENSMUSG00000052533	8072.23	-0.296195	0.0584446	-5.06797	4.02081e-07	3.20228e-06	Nup188
	ENSMUSG00000026860	906.31	0.0814884	0.0933442	0.872989	0.382669	0.519139	Sh3glb2
	ENSMUSG00000026858	607.147	0.208293	0.101725	2.04761	0.0405985	0.084788	Miga2
	ENSMUSG00000026856	810.32	-0.176729	0.122246	-1.44568	0.148266	0.247539	Dolpp1
	ENSMUSG00000026853	360.099	-0.599409	0.141554	-4.23448	2.29079e-05	0.000120488	Crat
	ENSMUSG00000039515	4948.37	0.148457	0.0512704	2.89557	0.00378466	0.0110985	Ptpa
	ENSMUSG00000089762	1044.28	0.464975	0.14415	3.22563	0.00125697	0.0042415	Ier5l
	ENSMUSG00000047363	1.44872	-2.16009	1.74752	-1.23608	0.216428	NA	Cstad
	ENSMUSG00000044320	76.4907	-0.0765166	0.221835	-0.344925	0.730151	0.818353	1700001O22Rik
	ENSMUSG00000085491	1.52478	-1.30282	1.56129	-0.834454	0.404025	NA	4930527E20Rik
	ENSMUSG00000026857	1316.04	0.157582	0.0778792	2.02342	0.04303	0.0890738	Ntmt1
	ENSMUSG00000039483	1244.36	0.668627	0.11385	5.87288	4.28285e-09	5.27417e-08	Asb6
	ENSMUSG00000039476	111.158	-0.275987	0.23963	-1.15172	0.249437	0.375721	Prrx2
	ENSMUSG00000050737	145.551	-0.00573737	0.298343	-0.0192308	0.984657	0.991044	Ptges
	ENSMUSG00000026848	1007.38	0.310653	0.0949274	3.27253	0.0010659	0.00367962	Tor1b
	ENSMUSG00000026849	769.589	0.106849	0.0773562	1.38126	0.167199	0.273005	Tor1a
	ENSMUSG00000026851	1068	0.423989	0.0701253	6.04616	1.48341e-09	2.01359e-08	BC005624
	ENSMUSG00000026854	412.3	0.0593161	0.101484	0.584489	0.558891	0.683107	Usp20
	ENSMUSG00000075415	2774.51	-0.209022	0.0788804	-2.64986	0.00805262	0.0212382	Fnbp1
	ENSMUSG00000087269	17.8829	-0.464659	0.419932	-1.10651	0.268506	0.397525	D330023K18Rik
	ENSMUSG00000000194	1817.79	-0.0301812	0.071795	-0.42038	0.674208	0.775098	Gpr107
	ENSMUSG00000087430	1.80274	0.657968	1.68419	0.390673	0.696039	NA	Gm13405
	ENSMUSG00000062661	597.906	0.296958	0.165287	1.79662	0.0723956	0.137196	Ncs1
	ENSMUSG00000055632	66.017	-1.23998	0.263833	-4.69989	2.603e-06	1.71931e-05	Hmcn2
	ENSMUSG00000076441	2367.65	0.453731	0.0800709	5.66662	1.45641e-08	1.58581e-07	Ass1
	ENSMUSG00000026843	5525.76	0.439918	0.0813725	5.40623	6.43662e-08	6.08572e-07	Fubp3
	ENSMUSG00000085224	2.47461	1.79348	1.2395	1.44694	0.147914	NA	Gm13425
	ENSMUSG00000079466	4.66476	0.66602	1.06077	0.627863	0.530094	NA	Prdm12
	ENSMUSG00000039356	2395.34	0.524002	0.0706212	7.4199	1.17208e-13	3.77193e-12	Exosc2
	ENSMUSG00000087549	16.6211	0.0778375	0.464913	0.167424	0.867036	0.916506	Gm13427
	ENSMUSG00000026842	3192.2	-0.0875027	0.0728289	-1.20148	0.229563	0.35195	Abl1
	ENSMUSG00000043102	5.60627	-1.64704	1.03847	-1.58602	0.112735	0.198089	Qrfp
	ENSMUSG00000026841	4.04533	-0.254656	1.06101	-0.240014	0.810319	NA	Fibcd1
	ENSMUSG00000026840	7.75377	-0.799475	0.703969	-1.13567	0.256096	0.3838	Lamc3
	ENSMUSG00000001864	514.596	0.282287	0.151735	1.86039	0.0628306	0.121983	Aif1l
	ENSMUSG00000001855	3773.23	0.260904	0.0653498	3.99242	6.54026e-05	0.000308682	Nup214
	ENSMUSG00000050592	157.711	-1.08897	0.207861	-5.23895	1.6149e-07	1.40741e-06	Fam78a
	ENSMUSG00000090157	8.09709	-0.493831	0.650694	-0.75893	0.447894	0.583121	Gm16534
	ENSMUSG00000051373	27.8123	-1.55792	0.394647	-3.94764	7.89262e-05	0.000365559	Plpp7
	ENSMUSG00000039262	10314.9	-0.378893	0.0597289	-6.34354	2.24539e-10	3.61655e-09	Prrc2b
	ENSMUSG00000094382	1.41729	-1.1034	1.91899	-0.574991	0.565298	NA	Gm22192
	ENSMUSG00000094251	2.44481	0.653979	1.39065	0.470267	0.638164	NA	Gm25632
	ENSMUSG00000086216	1.97018	0.72177	1.55497	0.464171	0.642525	NA	Gm13610
	ENSMUSG00000039254	779.834	-0.374407	0.113463	-3.29982	0.000967474	0.00338217	Pomt1
	ENSMUSG00000002550	875.998	0.0751941	0.0811787	0.926278	0.354301	0.490243	Uck1
	ENSMUSG00000044627	4166.51	0.00713634	0.0658376	0.108393	0.913684	0.946777	Swi5
	ENSMUSG00000002546	1242.99	-0.12103	0.0734103	-1.64868	0.0992134	0.178186	Golga2
	ENSMUSG00000026825	295.778	-1.87608	0.147561	-12.7139	4.95031e-37	8.60265e-34	Dnm1
	ENSMUSG00000039205	551.317	-0.420121	0.115887	-3.62528	0.000288648	0.00116141	Ciz1
	ENSMUSG00000039195	353.639	0.315852	0.120513	2.62091	0.00876958	0.0228799	1110008P14Rik
	ENSMUSG00000026820	602.662	-0.206102	0.0913066	-2.25725	0.0239922	0.0542886	Ptges2
	ENSMUSG00000083004	3.3223	1.59341	1.00097	1.59187	0.111413	NA	Gm13413
	ENSMUSG00000026819	740.528	0.122548	0.102556	1.19494	0.232112	0.355012	Slc25a25
	ENSMUSG00000039164	258.195	0.141591	0.119558	1.18428	0.236301	0.359804	Naif1
	ENSMUSG00000039157	840.157	0.208463	0.0983017	2.12064	0.0339518	0.0729493	Fam102a
	ENSMUSG00000026810	564.154	0.757455	0.111058	6.82033	9.08338e-12	1.92736e-10	Dpm2
	ENSMUSG00000075405	3.06219	-0.845139	1.1826	-0.714643	0.47483	NA	9430097D07Rik
	ENSMUSG00000046854	95.7182	-0.616712	0.197613	-3.12081	0.00180353	0.00580187	Pip5kl1
	ENSMUSG00000079442	328.632	-0.522756	0.119428	-4.37716	1.20236e-05	6.78779e-05	St6galnac4
	ENSMUSG00000026811	635.373	-0.657539	0.109732	-5.99221	2.07006e-09	2.72526e-08	St6galnac6
	ENSMUSG00000026817	1292.07	0.358995	0.10007	3.58744	0.000333937	0.00132492	Ak1
	ENSMUSG00000026814	902.003	-0.154691	0.0921313	-1.67902	0.0931477	0.169163	Eng
	ENSMUSG00000009566	2619.32	0.190811	0.0574957	3.3187	0.000904385	0.00318739	Fpgs
	ENSMUSG00000009555	3180.11	0.281854	0.0681512	4.13572	3.5385e-05	0.000177007	Cdk9
	ENSMUSG00000093280	9.52616	-0.0216451	0.599127	-0.0361277	0.971181	0.983879	Mir2861
	ENSMUSG00000105841	24.323	0.14992	0.358473	0.418219	0.675787	0.776564	Mir3960
	ENSMUSG00000059013	398.041	-0.512805	0.165574	-3.09712	0.00195408	0.00622853	Sh2d3c
	ENSMUSG00000009551	2.43727	-0.128473	1.3237	-0.0970563	0.922682	NA	6330409D20Rik
	ENSMUSG00000039021	29.4401	-1.05627	0.379662	-2.78213	0.00540038	0.015059	Ttc16
	ENSMUSG00000009563	1081.12	0.104849	0.105137	0.997261	0.318638	0.451618	Tor2a
	ENSMUSG00000053746	264.116	0.09371	0.146848	0.638141	0.523382	0.651619	Ptrh1
	ENSMUSG00000038987	30.3912	0.348743	0.325887	1.07013	0.284559	0.415179	Cfap157
	ENSMUSG00000026797	915.029	-0.945951	0.128407	-7.36682	1.74741e-13	5.41292e-12	Stxbp1
	ENSMUSG00000087496	2.26143	0.865257	1.26679	0.683029	0.494588	NA	Gm13523
	ENSMUSG00000026796	3124.99	0.633917	0.143336	4.42259	9.75239e-06	5.61926e-05	Fam129b
	ENSMUSG00000026792	531.277	-0.102564	0.0985553	-1.04067	0.298028	0.429593	Lrsam1
	ENSMUSG00000038900	28644.4	-0.133642	0.0842093	-1.58702	0.112507	0.197809	Rpl12
	ENSMUSG00000065124	212.083	0.0024291	0.132107	0.0183874	0.98533	0.991492	Snora65
	ENSMUSG00000026791	515.946	-0.754489	0.14817	-5.09206	3.5419e-07	2.86685e-06	Slc2a8
	ENSMUSG00000038860	459.501	-0.827552	0.102976	-8.03638	9.25314e-16	4.58123e-14	Garnl3
	ENSMUSG00000104277	3.86253	-0.279986	0.919041	-0.30465	0.760632	NA	Gm38299
	ENSMUSG00000038831	632.99	-1.22994	0.111182	-11.0623	1.91085e-28	1.14506e-25	Ralgps1
	ENSMUSG00000004105	42.0011	-0.455109	0.354844	-1.28256	0.199647	0.315377	Angptl2
	ENSMUSG00000068966	1014.73	-0.0169627	0.0905237	-0.187384	0.851359	0.905701	Zbtb34
	ENSMUSG00000026788	1005.4	-0.0555911	0.0859191	-0.647017	0.517621	0.646162	Zbtb43
	ENSMUSG00000038765	29.2078	-1.71959	0.361319	-4.7592	1.94364e-06	1.31991e-05	Lmx1b
	ENSMUSG00000052951	4.75704	0.111365	1.02479	0.108671	0.913463	NA	C130021I20Rik
	ENSMUSG00000038740	368.126	-1.12718	0.149388	-7.54537	4.51e-14	1.58678e-12	Mvb12b
	ENSMUSG00000086904	12.2442	-2.37354	0.629048	-3.77323	0.000161148	0.000688404	Gm13404
	ENSMUSG00000038718	647.426	0.336239	0.124173	2.70783	0.00677257	0.0182783	Pbx3
	ENSMUSG00000038696	1738.68	0.03735	0.0773619	0.482796	0.629241	0.739747	Mapkap1
	ENSMUSG00000081992	3.27374	0.459774	0.961822	0.478024	0.632633	NA	Gm13408
	ENSMUSG00000087635	3.40762	0.573099	1.1232	0.510239	0.609884	NA	Gm13414
	ENSMUSG00000026867	4100.72	0.00913295	0.0465401	0.196238	0.844424	0.901319	Gapvd1
	ENSMUSG00000026864	23758.2	0.339362	0.104336	3.25258	0.00114361	0.00391263	Hspa5
	ENSMUSG00000070953	695.762	-0.236318	0.0823599	-2.86933	0.00411344	0.0119338	Rabepk
	ENSMUSG00000035949	1532.8	-0.00955419	0.0658843	-0.145015	0.884699	0.928102	Fbxw2
	ENSMUSG00000107167	4.72675	-3.09014	1.17315	-2.63405	0.00843722	NA	Gm34653
	ENSMUSG00000026869	2491.68	-0.118287	0.0746786	-1.58395	0.113205	0.198754	Psmd5
	ENSMUSG00000026870	19.0941	-0.00662508	0.419932	-0.0157766	0.987413	0.993046	Cutal
	ENSMUSG00000026873	429.876	-1.30889	0.212784	-6.15126	7.68698e-10	1.11135e-08	Phf19
	ENSMUSG00000086001	1.6789	-4.4406	2.0671	-2.14823	0.0316959	NA	Gm13448
	ENSMUSG00000026875	25.4201	-1.32646	0.420263	-3.15626	0.00159808	0.00521677	Traf1
	ENSMUSG00000026874	1.70955	1.55195	1.49264	1.03973	0.298464	NA	Hc
	ENSMUSG00000035875	9.96149	0.10145	0.614529	0.165086	0.868877	0.917619	AI182371
	ENSMUSG00000057110	1620.34	-0.462263	0.111825	-4.1338	3.56807e-05	0.000178281	Cntrl
	ENSMUSG00000026878	3044.87	0.0750225	0.0598221	1.25409	0.209808	0.328167	Rab14
	ENSMUSG00000026879	715.904	0.674946	0.527675	1.27909	0.200864	0.316868	Gsn
	ENSMUSG00000026880	252.568	-1.29207	0.173883	-7.43069	1.08031e-13	3.48304e-12	Stom
	ENSMUSG00000075391	115.652	-0.0317276	0.189739	-0.167217	0.867199	0.916517	Glo1-ps
	ENSMUSG00000035778	845.762	-0.138288	0.0958393	-1.44291	0.149046	0.248627	Ggta1
	ENSMUSG00000026883	2759.81	0.0649961	0.0920118	0.706388	0.479947	0.612958	Dab2ip
	ENSMUSG00000026885	9.84598	0.0755087	0.632995	0.119288	0.905047	0.941308	Ttll11
	ENSMUSG00000026895	1473.1	0.207399	0.0720117	2.88007	0.00397585	0.0115946	Ndufa8
	ENSMUSG00000026894	1.06197	0.887298	1.77175	0.500803	0.61651	NA	Morn5
	ENSMUSG00000026890	66.0779	-0.501988	0.244374	-2.05418	0.0399581	0.0837706	Lhx6
	ENSMUSG00000026889	967.012	0.0501693	0.0727699	0.689425	0.490556	0.622118	Rbm18
	ENSMUSG00000026887	742.154	0.145196	0.0748281	1.94039	0.0523325	0.104774	Mrrf
	ENSMUSG00000085141	1.57593	0.479872	1.49322	0.321367	0.747932	NA	Gm13429
	ENSMUSG00000087187	2.52608	1.30336	1.16965	1.11432	0.265144	NA	Gm13431
	ENSMUSG00000047250	38.7755	0.711454	0.331823	2.14407	0.0320269	0.0694143	Ptgs1
	ENSMUSG00000080936	9.21606	1.29147	1.33424	0.967944	0.333072	0.467279	Olfr337-ps1
	ENSMUSG00000083101	1.74187	-0.320511	1.40497	-0.228127	0.819548	NA	Gm13430
	ENSMUSG00000083716	387.855	-0.0413665	0.12614	-0.327941	0.742956	0.8279	Gm13436
	ENSMUSG00000083431	2.74162	0.11837	1.36824	0.0865126	0.931059	NA	Gm13437
	ENSMUSG00000083815	1.11053	-2.16224	1.81942	-1.18842	0.234669	NA	Gm13435
	ENSMUSG00000009030	1983.68	-0.312303	0.0660936	-4.72517	2.29926e-06	1.5362e-05	Pdcl
	ENSMUSG00000075376	1174.92	0.0891067	0.0991239	0.898943	0.368683	0.504566	Rc3h2
	ENSMUSG00000066798	558.813	0.124382	0.0996183	1.24859	0.211816	0.330569	Zbtb6
	ENSMUSG00000050714	367.189	-0.0912252	0.124468	-0.732919	0.463608	0.597447	Zbtb26
	ENSMUSG00000035437	2308.97	-0.149759	0.0620839	-2.41221	0.0158561	0.0382227	Rabgap1
	ENSMUSG00000026915	3435.92	-0.482531	0.0512281	-9.41926	4.54268e-21	6.27442e-19	Strbp
	ENSMUSG00000107491	3.52421	0.817478	1.17254	0.697187	0.485686	NA	Gm17893
	ENSMUSG00000053164	8.552	-0.451025	0.589873	-0.764614	0.444501	0.579703	Gpr21
	ENSMUSG00000035403	85.7225	-0.070957	0.25119	-0.282484	0.777572	0.852638	Crb2
	ENSMUSG00000035392	400.353	-0.610175	0.118963	-5.12911	2.91121e-07	2.40337e-06	Dennd1a
	ENSMUSG00000000247	26.3502	0.0484678	0.423192	0.114529	0.908818	0.943634	Lhx2
	ENSMUSG00000084124	197.952	0.18498	0.184336	1.0035	0.315621	0.448476	Gm13588
	ENSMUSG00000026749	656.474	-0.215914	0.131935	-1.63651	0.101732	0.181789	Nek6
	ENSMUSG00000026750	4432.66	0.308037	0.057726	5.33619	9.49223e-08	8.7048e-07	Psmb7
	ENSMUSG00000083722	10.6572	-1.78119	0.734514	-2.42499	0.0153089	0.0370888	Adgrd2-ps
	ENSMUSG00000026751	5.76762	1.96678	1.18628	1.65795	0.0973284	0.175272	Nr5a1
	ENSMUSG00000063972	4375.09	0.151126	0.0966208	1.56411	0.117792	0.205335	Nr6a1
	ENSMUSG00000046618	39.7946	0.144572	0.29112	0.496607	0.619466	0.732269	Olfml2a
	ENSMUSG00000085755	3.86786	-0.0763417	0.89261	-0.0855263	0.931843	NA	Gm13496
	ENSMUSG00000062997	8490.24	0.182495	0.0712801	2.56025	0.0104596	0.0267382	Rpl35
	ENSMUSG00000026755	1776.35	0.517924	0.0814405	6.35954	2.02361e-10	3.2958e-09	Arpc5l
	ENSMUSG00000026754	260.992	-0.324873	0.1225	-2.65202	0.00800117	0.0211217	Golga1
	ENSMUSG00000035236	368.035	-0.414366	0.103475	-4.00451	6.21469e-05	0.000295402	Scai
	ENSMUSG00000082315	1.09263	-0.851765	2.44878	-0.347833	0.727966	NA	Gm16523
	ENSMUSG00000026753	1584.3	0.156672	0.0723204	2.16637	0.0302832	0.066185	Ppp6c
	ENSMUSG00000083240	148.305	-0.50654	0.151321	-3.34745	0.0008156	0.00290619	Gm13453
	ENSMUSG00000082536	348.464	-0.135458	0.116045	-1.16729	0.243093	0.368049	Gm13456
	ENSMUSG00000049252	6.66154	1.78446	0.836464	2.13334	0.0328969	0.0710605	Lrp1b
	ENSMUSG00000081999	75.6365	0.436702	0.224026	1.94934	0.0512551	0.10296	Gm13461
	ENSMUSG00000080994	7.69047	-0.274251	0.659471	-0.415865	0.677509	0.777813	Gm13464
	ENSMUSG00000026866	36.0803	2.08657	0.523236	3.98782	6.66819e-05	0.000314037	Kynu
	ENSMUSG00000036890	475.324	-0.390754	0.094624	-4.12955	3.6348e-05	0.000181198	Gtdc1
	ENSMUSG00000083849	4.14473	-1.24763	0.866021	-1.44064	0.149686	NA	Gm13477
	ENSMUSG00000026872	58.9125	1.87476	0.394332	4.75427	1.99167e-06	1.34884e-05	Zeb2
	ENSMUSG00000083807	11.4052	0.488554	0.621365	0.786259	0.431716	0.566986	Gm13466
	ENSMUSG00000052155	517.335	0.111272	0.11334	0.981753	0.326222	0.46004	Acvr2a
	ENSMUSG00000026761	1397.77	-0.080781	0.0646768	-1.24899	0.211667	0.330418	Orc4
	ENSMUSG00000036792	340.591	-0.0260554	0.1255	-0.207613	0.835531	0.894797	Mbd5
	ENSMUSG00000081272	132.406	0.550301	0.18204	3.02297	0.00250306	0.00773438	Ap2m1-ps
	ENSMUSG00000069495	1537.81	0.094787	0.102817	0.921896	0.356583	0.492622	Epc2
	ENSMUSG00000026764	1401.45	-0.0792788	0.0947841	-0.836415	0.402921	0.539401	Kif5c
	ENSMUSG00000026765	36.6383	0.401695	0.435883	0.921565	0.356755	0.492704	Lypd6b
	ENSMUSG00000050447	121.495	0.224797	0.181964	1.2354	0.216683	0.336299	Lypd6
	ENSMUSG00000026766	1966.32	0.214448	0.0606601	3.53524	0.000407407	0.00157402	Mmadhc
	ENSMUSG00000083449	2.88739	-0.00169588	1.01282	-0.00167441	0.998664	NA	Gm13487
	ENSMUSG00000083270	36.337	-0.020988	0.319254	-0.0657407	0.947584	0.969053	Gm13498
	ENSMUSG00000017144	1295.94	0.675382	0.339847	1.98731	0.0468879	0.095591	Rnd3
	ENSMUSG00000086007	11.7815	1.06425	0.765204	1.3908	0.164286	0.269199	1700057H21Rik
	ENSMUSG00000087701	7.67424	-0.212041	0.725494	-0.292271	0.77008	0.84758	Gm13493
	ENSMUSG00000036249	265.099	0.682787	0.150723	4.53008	5.89616e-06	3.58389e-05	Rbm43
	ENSMUSG00000026946	85.1256	0.458101	0.284515	1.61011	0.107373	0.190285	Nmi
	ENSMUSG00000053475	33.499	1.29692	0.388956	3.33436	0.000854953	0.00302902	Tnfaip6
	ENSMUSG00000036202	14556.5	-0.140153	0.0853144	-1.64279	0.100427	0.179883	Rif1
	ENSMUSG00000026950	52.7838	-0.655888	0.26088	-2.51413	0.0119325	0.0298751	Neb
	ENSMUSG00000086447	5.3249	-1.65675	0.859004	-1.92869	0.053769	0.107131	Gm13522
	ENSMUSG00000036093	1865.92	-0.261864	0.0607073	-4.31355	1.60654e-05	8.79874e-05	Arl5a
	ENSMUSG00000085315	1.52231	-1.56402	1.56123	-1.00179	0.316446	NA	A430018G15Rik
	ENSMUSG00000017412	9.79325	-0.990664	0.578972	-1.71108	0.0870672	0.160027	Cacnb4
	ENSMUSG00000025201	7.05826	0.624155	0.705946	0.884139	0.376621	0.513126	Bloc1s2-ps
	ENSMUSG00000055371	1315.83	-0.032749	0.0627095	-0.522234	0.601507	0.716842	Stam2
	ENSMUSG00000036053	1793.17	0.200398	0.109437	1.83117	0.067075	0.128884	Fmnl2
	ENSMUSG00000097857	2.36643	-0.350646	1.1629	-0.301528	0.763012	NA	NA
	ENSMUSG00000061136	8179.46	0.411403	0.0479934	8.57208	1.01636e-17	7.15076e-16	Prpf40a
	ENSMUSG00000026960	1796.77	-0.135524	0.0812534	-1.66792	0.0953325	0.1725	Arl6ip6
	ENSMUSG00000082472	4.45222	-0.460444	0.899179	-0.512071	0.608601	NA	Gm13501
	ENSMUSG00000083287	3.55398	-0.668228	1.11954	-0.596878	0.550589	NA	Gm13502
	ENSMUSG00000075334	110.028	0.633926	0.239885	2.64262	0.00822664	0.0216249	Rprm
	ENSMUSG00000060988	16.1836	0.654422	0.46618	1.4038	0.16038	0.263978	Galnt13
	ENSMUSG00000097837	7.89906	0.0169231	0.79082	0.0213995	0.982927	0.989991	NA
	ENSMUSG00000026824	297.554	1.13109	0.53822	2.10153	0.0355944	0.0760648	Kcnj3
	ENSMUSG00000082971	2.20867	1.09995	1.32811	0.828208	0.407553	NA	Gm13517
	ENSMUSG00000082578	3.19377	0.924487	0.9765	0.946735	0.343774	NA	Gm13527
	ENSMUSG00000026826	47.2236	0.332203	0.340997	0.97421	0.329953	0.463977	Nr4a2
	ENSMUSG00000084938	2.31133	1.01355	1.58859	0.63802	0.523461	NA	BB557941
	ENSMUSG00000054181	5.93855	0.125482	0.725056	0.173065	0.8626	0.913539	A930012O16Rik
	ENSMUSG00000026827	3827.04	0.239355	0.0559069	4.28133	1.85784e-05	9.99909e-05	Gpd2
	ENSMUSG00000081642	5.61399	0.436953	0.804597	0.54307	0.587081	0.706335	Gm13532
	ENSMUSG00000053472	5.19844	0.697453	0.785221	0.888225	0.37442	NA	Gm13534
	ENSMUSG00000026832	3.1895	1.61099	1.1458	1.40599	0.159726	NA	Cytip
	ENSMUSG00000086862	7.41694	1.48938	0.713457	2.08756	0.0368376	0.0782117	Gm13546
	ENSMUSG00000026836	456.926	-0.148736	0.104179	-1.4277	0.153377	0.254426	Acvr1
	ENSMUSG00000026839	6.26768	-0.519593	0.793005	-0.655221	0.512326	0.641117	Upp2
	ENSMUSG00000080985	1.70579	0.668961	1.68432	0.397169	0.691243	NA	Gm13559
	ENSMUSG00000036641	4.41158	0.923569	0.878404	1.05142	0.293067	NA	Ccdc148
	ENSMUSG00000026991	4486.72	0.0582055	0.0565064	1.03007	0.302977	0.435027	Pkp4
	ENSMUSG00000087455	5.53013	-0.350478	0.741912	-0.472398	0.636643	0.746077	5330411J11Rik
	ENSMUSG00000081157	3.49403	0.375422	0.980686	0.382815	0.701857	NA	Gm13552
	ENSMUSG00000035168	3428.5	-0.423562	0.0803662	-5.2704	1.36123e-07	1.20384e-06	Tanc1
	ENSMUSG00000026988	500.517	-0.708529	0.134288	-5.27618	1.31903e-07	1.17069e-06	Wdsub1
	ENSMUSG00000026987	1113.79	-0.60379	0.142851	-4.2267	2.37145e-05	0.000124018	Baz2b
	ENSMUSG00000085975	1.55126	-1.10576	1.43986	-0.76796	0.442511	NA	Gm13572
	ENSMUSG00000026977	3476.94	-0.350466	0.0879347	-3.98553	6.73297e-05	0.000316231	Marchf7
	ENSMUSG00000060703	41.0996	-0.573928	0.316812	-1.81157	0.0700527	0.133616	Cd302
	ENSMUSG00000080198	2.00118	-0.869566	1.40038	-0.62095	0.534633	NA	Rpl10a-ps4
	ENSMUSG00000026980	923.08	-1.59195	0.171757	-9.26863	1.88544e-20	2.27536e-18	Ly75
	ENSMUSG00000086196	2.2205	-0.25167	1.17748	-0.213736	0.830753	NA	Gm13571
	ENSMUSG00000087283	11.4921	-2.66939	0.616354	-4.33094	1.48473e-05	8.19361e-05	Gm13580
	ENSMUSG00000054580	4.29082	-0.898571	0.935875	-0.96014	0.336985	NA	Pla2r1
	ENSMUSG00000026971	1.14232	0.00153345	1.79735	0.000853173	0.999319	NA	Itgb6
	ENSMUSG00000026970	3474.09	0.39102	0.264696	1.47724	0.139611	0.235855	Rbms1
	ENSMUSG00000064289	378.105	0.0128723	0.112635	0.114283	0.909013	0.943714	Tank
	ENSMUSG00000026914	5277.92	0.645024	0.065737	9.81219	9.9781e-23	1.86451e-20	Psmd14
	ENSMUSG00000035033	3.78219	2.15999	1.16639	1.85186	0.0640459	NA	Tbr1
	ENSMUSG00000026904	10.3453	1.62943	0.836418	1.94811	0.0514022	0.103201	Slc4a10
	ENSMUSG00000035000	409.244	1.10722	0.166248	6.66001	2.73811e-11	5.25198e-10	Dpp4
	ENSMUSG00000087518	1.42281	2.18135	1.82615	1.19451	0.232278	NA	Gm13561
	ENSMUSG00000026896	20.8271	1.02103	0.50216	2.03328	0.0420242	0.0872829	Ifih1
	ENSMUSG00000026893	580.533	0.142221	0.0868955	1.63669	0.101694	0.181741	Gca
	ENSMUSG00000059742	46.5484	-0.198872	0.323719	-0.614336	0.538994	0.665106	Kcnh7
	ENSMUSG00000075324	221.313	0.676033	0.181164	3.73161	0.000190257	0.000799585	Fign
	ENSMUSG00000082127	36.3039	0.340975	0.302766	1.1262	0.260081	0.388322	Gm13577
	ENSMUSG00000084104	1.99734	-0.24405	1.32308	-0.184456	0.853656	NA	Gm13578
	ENSMUSG00000026888	97.5118	-0.183317	0.235906	-0.777078	0.437113	0.572042	Grb14
	ENSMUSG00000034903	267.842	1.12324	0.280384	4.00606	6.17397e-05	0.000293627	Cobll1
	ENSMUSG00000086881	3.05788	1.05301	1.09662	0.960237	0.336936	NA	Gm13594
	ENSMUSG00000083707	3.89553	0.291225	0.879736	0.331037	0.740617	NA	Gm13592
	ENSMUSG00000061171	1.21796	-0.825508	2.07087	-0.398629	0.690167	NA	Slc38a11
	ENSMUSG00000057182	63.4974	0.548308	0.233722	2.34599	0.0189767	0.0446007	Scn3a
	ENSMUSG00000075318	19.4909	0.817074	0.465948	1.75357	0.0795036	0.148274	Scn2a
	ENSMUSG00000044647	292.966	-0.716034	0.201549	-3.55266	0.000381361	0.00148328	Csrnp3
	ENSMUSG00000026994	550.539	0.703063	0.137891	5.09868	3.42037e-07	2.77883e-06	Galnt3
	ENSMUSG00000034848	972.719	-0.427293	0.0848353	-5.03674	4.73528e-07	3.70174e-06	Ttc21b
	ENSMUSG00000064329	16.3728	1.44967	0.473519	3.06148	0.00220243	0.00691239	Scn1a
	ENSMUSG00000085386	1.36685	2.37728	1.75	1.35845	0.174322	NA	Gm13630
	ENSMUSG00000075316	21.925	0.00996276	0.479304	0.0207859	0.983416	0.990197	Scn9a
	ENSMUSG00000075314	5.70945	0.889226	0.862625	1.03084	0.302617	0.434654	NA
	ENSMUSG00000087043	1.29581	0.0339669	1.52673	0.0222481	0.98225	NA	Gm13599
	ENSMUSG00000027022	13.6083	1.16072	0.532075	2.18149	0.0291471	0.0640351	Xirp2
	ENSMUSG00000034780	87.2049	-0.0390958	0.200559	-0.194934	0.845444	0.902188	B3galt1
	ENSMUSG00000083910	1.14241	-0.610328	1.65424	-0.368949	0.712166	NA	Gm13604
	ENSMUSG00000081257	1.19501	-0.334121	1.48902	-0.22439	0.822454	NA	Gm13607
	ENSMUSG00000027030	367.919	-0.444927	0.185574	-2.39758	0.016504	0.0395539	Stk39
	ENSMUSG00000075312	1.17125	-0.679729	2.11323	-0.321655	0.747714	NA	Gm13597
	ENSMUSG00000082836	2.3134	3.05821	1.67968	1.82071	0.0686508	NA	Gm13612
	ENSMUSG00000027035	639.884	-0.34105	0.115066	-2.96396	0.00303704	0.00912691	Cers6
	ENSMUSG00000034738	1.29046	-0.774243	1.85095	-0.418294	0.675732	NA	Nostrin
	ENSMUSG00000005233	1936.25	-0.185771	0.0639269	-2.90598	0.00366102	0.0107851	Spc25
	ENSMUSG00000005232	3.07657	-1.14841	1.04468	-1.09929	0.27164	NA	G6pc2
	ENSMUSG00000027068	2.05425	2.62818	1.70446	1.54194	0.123088	NA	Dhrs9
	ENSMUSG00000027070	7624.14	0.495251	0.129092	3.83641	0.000124844	0.000549666	Lrp2
	ENSMUSG00000063145	328.236	0.345411	0.116186	2.97291	0.0029499	0.00891538	Bbs5
	ENSMUSG00000075307	12.1104	1.59699	0.642862	2.48419	0.0129846	0.0322214	Klhl41
	ENSMUSG00000027086	798.592	-0.115987	0.0857969	-1.35188	0.176415	0.28545	Fastkd1
	ENSMUSG00000042133	5468.21	0.334447	0.0582482	5.74175	9.37036e-09	1.05877e-07	Ppig
	ENSMUSG00000082345	2.4074	-1.02901	1.17541	-0.875448	0.38133	NA	Gm13622
	ENSMUSG00000070883	56.4754	0.323855	0.238191	1.35964	0.173944	0.282293	Ccdc173
	ENSMUSG00000083007	2.77674	1.40888	1.27302	1.10672	0.268413	NA	Gm13623
	ENSMUSG00000027088	466.016	0.241996	0.0985138	2.45647	0.0140309	0.0344341	Phospho2
	ENSMUSG00000081857	1.45311	1.61539	1.65303	0.977229	0.328456	NA	Gm13624
	ENSMUSG00000042155	443.975	0.75339	0.10031	7.51064	5.88368e-14	2.0167e-12	Klhl23
[truncated: 20,094 more rows]

## Sheet: Figure_1d
Figure_1d
	ensembl_id	baseMean	log2FoldChange	lfcSE	stat	pvalue	padj	gene_name
	ENSMUSG00000051951	58.0799	2.16594	0.308764	7.01486	2.30184e-12	3.97034e-11	Xkr4
	ENSMUSG00000102331	2.03075	0.509478	1.28709	0.395837	0.692225	0.805327	Gm19938
	ENSMUSG00000102343	1.35853	3.41951	1.90712	1.79302	0.0729691	NA	Gm37381
	ENSMUSG00000025902	6.68874	0.50537	0.723355	0.698646	0.484773	0.638773	Sox17
	ENSMUSG00000102269	6.08195	-1.42719	1.00128	-1.42537	0.154051	0.272762	Gm7357
	ENSMUSG00000098104	13.5736	0.00507414	0.491713	0.0103193	0.991767	0.994389	Gm6085
	ENSMUSG00000103922	91.2772	0.303569	0.196795	1.54256	0.122936	0.227881	Gm6123
	ENSMUSG00000033845	5003.7	-0.239222	0.0591347	-4.04538	5.22383e-05	0.000243668	Mrpl15
	ENSMUSG00000102275	30.9106	-0.73541	0.327091	-2.24833	0.024555	0.0589825	Gm37144
	ENSMUSG00000025903	2913.45	-0.341674	0.13108	-2.60661	0.00914436	0.0249566	Lypla1
	ENSMUSG00000033813	1923.8	-0.185382	0.107523	-1.7241	0.0846889	0.167259	Tcea1
	ENSMUSG00000062588	2.27121	1.23052	1.28332	0.958853	0.337633	0.49595	Gm6104
	ENSMUSG00000103280	2.22036	0.554693	1.31146	0.422959	0.672325	0.791381	Gm37277
	ENSMUSG00000002459	42.9656	0.409611	0.376746	1.08723	0.276934	0.428425	Rgs20
	ENSMUSG00000033793	2470.91	-0.158699	0.0672653	-2.3593	0.0183094	0.0457047	Atp6v1h
	ENSMUSG00000025905	18.1933	-0.253808	0.454003	-0.559045	0.576131	0.717688	Oprk1
	ENSMUSG00000025907	1355.21	0.191245	0.0771314	2.47947	0.0131579	0.0343136	Rb1cc1
	ENSMUSG00000090031	15.9266	0.115619	0.444932	0.259857	0.794974	0.877104	4732440D04Rik
	ENSMUSG00000087247	1.69887	-1.10753	1.55511	-0.712188	0.476348	0.631276	Alkal1
	ENSMUSG00000103845	4.74852	0.490321	0.986365	0.497099	0.619119	0.751351	Gm19026
	ENSMUSG00000102135	7.68456	-0.28803	0.654949	-0.439774	0.660101	0.783056	Gm37108
	ENSMUSG00000051285	1724.05	0.942239	0.10823	8.70592	3.15006e-18	1.19225e-16	Pcmtd1
	ENSMUSG00000103509	68.0258	-0.342142	0.283763	-1.20573	0.227922	0.370042	Gm38372
	ENSMUSG00000048538	4.92029	0.88756	0.869625	1.02062	0.307433	0.462729	Gm9826
	ENSMUSG00000097797	18.8621	1.77365	0.504502	3.51564	0.000438688	0.00166959	Gm26901
	ENSMUSG00000103067	24.7649	5.46438	0.739369	7.39061	1.46162e-13	2.98409e-12	Gm30414
	ENSMUSG00000103903	1.72583	0.594717	1.38328	0.429932	0.667245	0.788181	Rps2-ps2
	ENSMUSG00000025909	2.22781	1.07344	1.14148	0.940395	0.347015	0.505951	Sntg1
	ENSMUSG00000084353	2.0022	-1.15583	1.35593	-0.852425	0.393978	0.553776	Gm15452
	ENSMUSG00000103933	8.72714	-0.405581	0.633251	-0.640474	0.521865	0.671729	Gm36964
	ENSMUSG00000101571	1.50209	0.769451	1.68784	0.45588	0.648476	0.773458	Gm6187
	ENSMUSG00000061024	3821.08	0.431201	0.09903	4.35424	1.33529e-05	7.0651e-05	Rrs1
	ENSMUSG00000025911	34.4048	-2.2246	0.408182	-5.45003	5.03615e-08	4.17054e-07	Adhfe1
	ENSMUSG00000081441	1.46255	-0.23875	1.50389	-0.158755	0.873862	0.925976	Gm6161
	ENSMUSG00000025912	454.41	-0.930778	0.119032	-7.81959	5.29975e-15	1.33014e-13	Mybl1
	ENSMUSG00000045210	1546.04	0.119466	0.0838927	1.42403	0.154437	0.273354	Vcpip1
	ENSMUSG00000097893	5.02876	0.304261	0.857912	0.354653	0.72285	0.827287	1700034P13Rik
	ENSMUSG00000025915	248.282	0.213695	0.154704	1.38132	0.16718	0.29113	Sgk3
	ENSMUSG00000046334	4.64012	0.401586	0.857655	0.468237	0.639615	0.766722	Gm6195
	ENSMUSG00000046101	13.2798	-1.71626	0.563903	-3.04354	0.00233813	0.00745554	Mcmdc2
	ENSMUSG00000098234	962.533	-0.235187	0.106326	-2.21194	0.0269707	0.0638997	Snhg6
	ENSMUSG00000093178	23.9804	0.0424029	0.423694	0.100079	0.920282	0.956219	Snord87
	ENSMUSG00000099032	100.105	-0.294384	0.244982	-1.20165	0.229498	0.371979	Tcf24
	ENSMUSG00000025917	3605.21	0.314539	0.0561571	5.60105	2.13055e-08	1.88964e-07	Cops5
	ENSMUSG00000056763	1232.88	-0.185428	0.0797076	-2.32635	0.0199997	0.0493095	Cspp1
	ENSMUSG00000067851	2549.31	0.492155	0.127959	3.84619	0.000119968	0.000518478	Arfgef1
	ENSMUSG00000083422	1.8861	0.983855	1.60843	0.611685	0.540746	0.687936	Gm15604
	ENSMUSG00000081417	14.1185	-1.58215	0.566031	-2.79516	0.00518742	0.0151256	Gm15603
	ENSMUSG00000100212	27.596	7.86154	1.2258	6.41341	1.42301e-10	1.81252e-09	Gm5522
	ENSMUSG00000100648	1.92926	-0.201579	1.3951	-0.144491	0.885113	0.933844	Gm28659
	ENSMUSG00000048960	584.47	2.02823	0.335709	6.04164	1.52552e-09	1.63758e-08	Prex2
	ENSMUSG00000101827	4.90931	0.123961	0.857799	0.14451	0.885098	0.933844	Gm28686
	ENSMUSG00000057715	144.379	-0.0983583	0.170381	-0.577285	0.563747	0.707993	A830018L16Rik
	ENSMUSG00000103825	1.3101	-2.64827	1.80859	-1.46427	0.143119	NA	Gm38178
	ENSMUSG00000097628	7.22028	0.350995	0.757784	0.463186	0.643231	0.769666	Gm2383
	ENSMUSG00000098163	1.45249	-2.11513	1.69511	-1.24779	0.212109	0.350948	Gm6216
	ENSMUSG00000016918	2843.63	1.24405	0.118969	10.4569	1.3618e-25	1.14289e-23	Sulf1
	ENSMUSG00000025938	190.606	0.466586	0.179579	2.59823	0.00937054	0.0254952	Slco5a1
	ENSMUSG00000069620	1.73802	-1.11304	1.46169	-0.761475	0.446373	0.604621	Gm5250
	ENSMUSG00000099498	2.53084	-2.98689	1.55035	-1.9266	0.05403	0.114975	Gm29283
	ENSMUSG00000042414	286.115	-1.27208	0.242723	-5.24089	1.59805e-07	1.21097e-06	Prdm14
	ENSMUSG00000005886	1553.47	-0.155412	0.101547	-1.53044	0.125908	0.232167	Ncoa2
	ENSMUSG00000103085	2.17617	-0.364	1.22951	-0.296053	0.76719	0.857806	Gm38120
	ENSMUSG00000025935	2231.14	0.276448	0.0716632	3.85761	0.000114503	0.00049749	Tram1
	ENSMUSG00000025937	1977.02	-0.77977	0.0927487	-8.40735	4.19382e-17	1.37631e-15	Lactb2
	ENSMUSG00000102982	5.77386	-0.665314	0.717202	-0.927653	0.353588	0.513174	Gm38319
	ENSMUSG00000097711	26.3778	0.0905004	0.419013	0.215985	0.828999	0.897288	Gm5523
	ENSMUSG00000025932	46.1075	0.579615	0.358481	1.61686	0.105908	0.201049	Eya1
	ENSMUSG00000054493	3.13028	-2.94798	1.37996	-2.13628	0.0326566	0.0751163	Gm9947
	ENSMUSG00000025930	100.429	-1.00548	0.253872	-3.9606	7.47629e-05	0.000339197	Msc
	ENSMUSG00000082193	12.4976	0.221902	0.53068	0.418146	0.67584	0.793613	Rpl5-ps1
	ENSMUSG00000032769	49.1001	0.676643	0.312276	2.16681	0.0302493	0.070424	Trpa1
	ENSMUSG00000073737	8.65235	0.203851	0.626029	0.325625	0.744708	0.842594	Gm10566
	ENSMUSG00000025925	4290.83	0.442556	0.0707964	6.25111	4.07552e-10	4.77306e-09	Terf1
	ENSMUSG00000104379	2.35503	1.00422	1.19841	0.837955	0.402056	0.561488	Gm37509
	ENSMUSG00000032719	15.6223	4.62043	0.763385	6.05256	1.42563e-09	1.53891e-08	Sbspon
	ENSMUSG00000067795	4.90527	1.54893	0.912665	1.69715	0.089669	0.175414	4930444P10Rik
	ENSMUSG00000043716	30458.6	0.0157053	0.0660669	0.237718	0.8121	0.887367	Rpl7
	ENSMUSG00000025921	285.471	1.00078	0.215414	4.64584	3.38692e-06	2.00304e-05	Rdh10
	ENSMUSG00000025920	581.25	0.082078	0.106651	0.769595	0.44154	0.600222	Stau2
	ENSMUSG00000025939	669.744	0.359127	0.0862703	4.16281	3.14355e-05	0.000153582	Ube2w
	ENSMUSG00000102457	3.1274	2.07832	1.03532	2.00742	0.0447047	0.0980898	Gm38342
	ENSMUSG00000079658	2978.38	0.606901	0.0665405	9.12077	7.45933e-20	3.37706e-18	Eloc
	ENSMUSG00000097744	1.39271	0.506122	1.65628	0.305578	0.759926	0.853009	D030040B21Rik
	ENSMUSG00000025940	875.314	0.343278	0.101569	3.37977	0.000725478	0.00263442	Tmem70
	ENSMUSG00000025779	4.28741	-0.0954511	0.843104	-0.113214	0.909861	0.949714	Ly96
	ENSMUSG00000091020	29.7447	0.111462	0.326551	0.341332	0.732853	0.834666	Gm5828
	ENSMUSG00000042686	959.083	1.62464	0.186752	8.69949	3.33377e-18	1.25701e-16	Jph1
	ENSMUSG00000025777	8.28995	0.457712	0.621582	0.736366	0.461508	0.618285	Gdap1
	ENSMUSG00000100398	18.3069	1.13581	0.470053	2.41634	0.0156772	0.0399849	Gm5251
	ENSMUSG00000101589	8.44123	0.802907	0.643284	1.24814	0.211981	0.350843	Rbm6-ps1
	ENSMUSG00000102048	1.9048	0.822278	1.51742	0.541891	0.587894	0.726755	Gm6075
	ENSMUSG00000067780	2.14362	2.0612	1.37996	1.49367	0.135262	0.246104	Pi15
	ENSMUSG00000085125	2.60187	1.59206	1.37085	1.16137	0.245493	0.391215	Gm16070
	ENSMUSG00000025776	66.4797	1.1979	0.23866	5.01925	5.1873e-07	3.56909e-06	Crispld1
	ENSMUSG00000099591	5.9686	1.2027	0.923608	1.30218	0.192855	0.325896	Gm17969
	ENSMUSG00000109887	5.92483	2.25983	1.12398	2.01056	0.0443718	0.0975003	Gm28756
	ENSMUSG00000067773	7.56312	6.98929	1.34389	5.20077	1.98465e-07	1.47808e-06	Defb41
	ENSMUSG00000101685	4.68881	0.748281	0.844093	0.886491	0.375353	0.534941	Gm17837
	ENSMUSG00000100720	1.38637	0.0715434	1.50955	0.0473938	0.962199	0.976643	Gm10075
	ENSMUSG00000100204	10.3556	0.331581	0.542962	0.610689	0.541406	0.688487	Gm4849
	ENSMUSG00000043760	23.5103	2.16196	0.442451	4.88634	1.02729e-06	6.71566e-06	Pkhd1
	ENSMUSG00000090142	2.00005	0.0625106	1.32375	0.0472225	0.962336	0.976643	Gm15795
	ENSMUSG00000041872	7.15151	0.303903	0.706686	0.43004	0.667166	0.788181	Il17f
	ENSMUSG00000041859	13619.2	-0.106607	0.0873803	-1.22003	0.222454	0.363406	Mcm3
	ENSMUSG00000097934	5.05576	-1.81273	0.905588	-2.00171	0.0453159	0.0992053	6720483E21Rik
	ENSMUSG00000025931	164.76	-0.613284	0.157728	-3.88823	0.00010098	0.000443729	Paqr8
	ENSMUSG00000041809	78.3263	-1.83502	0.258718	-7.09273	1.31489e-12	2.35208e-11	Efhc1
	ENSMUSG00000041779	520.19	-0.262003	0.104578	-2.50534	0.0122335	0.0322114	Tram2
	ENSMUSG00000100819	1.54244	0.0832213	1.8208	0.045706	0.963545	0.9767	Gm2693
	ENSMUSG00000025933	57.3262	-0.528636	0.24778	-2.13349	0.0328848	0.0755347	Tmem14a
	ENSMUSG00000102633	1.2972	-1.52503	1.59336	-0.957116	0.338509	NA	Gm38224
	ENSMUSG00000025934	30.8242	0.639436	0.402578	1.58836	0.112206	0.211118	Gsta3
	ENSMUSG00000099343	2.55884	-0.33841	1.3002	-0.260276	0.794651	0.876875	Gm28836
	ENSMUSG00000028033	21.2057	0.86509	0.496213	1.74338	0.0812664	0.161763	Kcnq5
	ENSMUSG00000082935	41.5534	-0.0621467	0.287614	-0.216076	0.828928	0.897288	Gm7658
	ENSMUSG00000041670	104.425	-0.405028	0.201188	-2.01318	0.0440953	0.0970133	Rims1
	ENSMUSG00000026158	651.447	-0.370765	0.101168	-3.66483	0.000247501	0.000996069	Ogfrl1
	ENSMUSG00000097920	6.7298	0.540796	0.764597	0.707296	0.479383	0.633991	Gm7784
	ENSMUSG00000026156	18.3576	-0.127825	0.427341	-0.299117	0.764851	0.856292	B3gat2
	ENSMUSG00000026155	959.462	-0.238625	0.0844504	-2.82562	0.0047189	0.0139512	Smap1
	ENSMUSG00000026154	246.14	-0.640901	0.146801	-4.36578	1.26668e-05	6.73735e-05	Sdhaf4
	ENSMUSG00000026153	1147.64	-0.0355061	0.0899448	-0.394754	0.693024	0.805689	Fam135a
	ENSMUSG00000026147	1.93019	-0.325907	1.23908	-0.263023	0.792533	0.875448	Col9a1
	ENSMUSG00000099997	5.92119	0.0906421	0.787644	0.11508	0.908382	0.948648	Tubb4b-ps2
	ENSMUSG00000101939	2.25754	0.0925542	1.34561	0.0687825	0.945163	0.969445	Gm28438
	ENSMUSG00000101111	1.65719	0.868307	1.42512	0.609288	0.542333	0.689295	Gm28437
	ENSMUSG00000100862	1.97626	-0.257941	1.30612	-0.197487	0.843447	0.906092	Gm10925
	ENSMUSG00000102070	4.2243	-0.659458	0.904555	-0.729041	0.465977	0.622152	Gm28661
	ENSMUSG00000101249	4.51172	0.133301	0.874617	0.15241	0.878863	0.929172	Gm29216
	ENSMUSG00000073725	450.586	0.40006	0.115969	3.44972	0.000561167	0.002086	Lmbrd1
	ENSMUSG00000033569	25.5067	-0.484676	0.377696	-1.28324	0.199407	0.334758	Adgrb3
	ENSMUSG00000101372	3.35945	0.583984	1.12199	0.520489	0.602723	0.737827	Gm19028
	ENSMUSG00000086240	39.7125	0.284434	0.3046	0.933796	0.350409	0.509361	Gm7846
	ENSMUSG00000081557	4.49456	0.0571099	0.888536	0.0642741	0.948752	0.970088	Gm5697
	ENSMUSG00000099492	13.6083	0.00558211	0.500469	0.0111537	0.991101	0.993936	Gm5525
	ENSMUSG00000048874	5708.55	0.221725	0.0574214	3.86136	0.000112755	0.000490501	Phf3
	ENSMUSG00000104315	1.64253	0.0666174	1.7122	0.0389075	0.968964	0.979715	Gm37906
	ENSMUSG00000026064	1201.5	0.0577191	0.0686191	0.841153	0.400262	0.559526	Ptp4a1
	ENSMUSG00000086151	8.66209	2.96851	0.812814	3.65214	0.000260065	0.00104138	NA
	ENSMUSG00000087346	5.11336	3.82655	1.09776	3.4858	0.000490674	0.00184594	NA
	ENSMUSG00000094215	6.50988	2.90457	0.834393	3.48106	0.00049943	0.00187688	Gm6489
	ENSMUSG00000070960	2.94726	-0.444792	1.06065	-0.419359	0.674954	0.793143	Gm19680
	ENSMUSG00000026058	10.6162	-0.123103	0.540294	-0.227845	0.819766	0.891626	Khdrbs2
	ENSMUSG00000100481	1.29681	0.0966554	1.78396	0.0541802	0.956792	NA	Gm7114
	ENSMUSG00000026134	1372.1	-0.222261	0.0659166	-3.37185	0.000746665	0.00270084	Prim2
	ENSMUSG00000103746	6.02065	1.0811	0.802522	1.34712	0.177941	0.305483	1700001G17Rik
	ENSMUSG00000004768	1395.85	0.0680063	0.0750568	0.906063	0.364902	0.524539	Rab23
	ENSMUSG00000042215	287.919	0.309382	0.184055	1.68092	0.0927778	0.18025	Bag2
	ENSMUSG00000042197	2471.51	-0.267817	0.0688143	-3.89188	9.94694e-05	0.000437909	Zfp451
	ENSMUSG00000081402	11.6256	-0.197336	0.598754	-0.329578	0.741719	0.840311	Gm15455
	ENSMUSG00000042182	55.7009	-1.26503	0.267454	-4.72992	2.24608e-06	1.37756e-05	Bend6
	ENSMUSG00000026131	7942.39	-0.307704	0.0988943	-3.11145	0.00186173	0.00607783	Dst
	ENSMUSG00000103596	2.47258	0.267624	1.25548	0.213165	0.831198	0.898754	Gm37354
	ENSMUSG00000103364	4.80303	0.416868	0.859581	0.484967	0.6277	0.7577	Gm38157
	ENSMUSG00000096992	1.53239	0.385465	1.48953	0.258783	0.795803	0.877681	Gm26788
	ENSMUSG00000104475	9.3199	2.02224	0.74232	2.72422	0.00644541	0.0183502	NA
	ENSMUSG00000101462	2.24668	2.39656	1.35767	1.76521	0.077529	0.15549	Gm3052
	ENSMUSG00000102336	7.69099	2.8505	0.780196	3.65357	0.000258619	0.00103687	Gm37233
	ENSMUSG00000042111	854.741	0.544937	0.101492	5.36928	7.90527e-08	6.33884e-07	Ccdc115
	ENSMUSG00000101711	2.86007	0.928725	1.15582	0.803524	0.421672	0.581198	Gm28306
	ENSMUSG00000026127	3207.41	0.429454	0.0916152	4.68759	2.76446e-06	1.66707e-05	Imp4
	ENSMUSG00000026126	45.0735	-0.0181852	0.289996	-0.0627084	0.949999	0.970803	Ptpn18
	ENSMUSG00000100280	3.05695	-0.0725338	1.04369	-0.0694975	0.944594	0.969415	Gm28417
	ENSMUSG00000026125	3.23079	-1.47365	1.08141	-1.36271	0.172973	0.298937	Prss39
	ENSMUSG00000026124	10.9324	-2.65752	0.852607	-3.11694	0.0018274	0.00598415	Cfc1
	ENSMUSG00000045174	5.00818	-2.89211	1.01515	-2.84895	0.00438643	0.0130755	Amer3
	ENSMUSG00000037509	160.44	-0.245015	0.181495	-1.34998	0.177022	0.304374	Arhgef4
	ENSMUSG00000104002	6.07333	0.144346	0.715549	0.201728	0.840129	0.903979	Gm38336
	ENSMUSG00000037503	3234.36	-0.0317053	0.0806151	-0.393292	0.694104	0.806244	Fam168b
	ENSMUSG00000104358	2.21071	0.507002	1.30899	0.387324	0.698516	0.809147	Gm37127
	ENSMUSG00000026123	419.389	-0.283696	0.146714	-1.93366	0.0531544	0.113384	Plekhb2
	ENSMUSG00000103716	3.51667	1.68906	1.12615	1.49986	0.133652	0.243904	Gm19430
	ENSMUSG00000103708	24.8213	-0.97871	0.411035	-2.38109	0.0172616	0.0433965	Gm33222
	ENSMUSG00000104201	4.64086	-1.61443	0.95046	-1.69858	0.0893981	0.174964	4930535G08Rik
	ENSMUSG00000045216	3445.74	-0.23413	0.0550938	-4.24967	2.1409e-05	0.000108388	Hs6st1
	ENSMUSG00000102202	6.83637	1.07321	0.699012	1.53533	0.124703	0.230386	Gm33280
	ENSMUSG00000037470	3894.23	0.329851	0.0617061	5.34553	9.01547e-08	7.14808e-07	Uggt1
	ENSMUSG00000047180	11.3306	0.197601	0.63282	0.312254	0.754847	0.849553	Neurl3
	ENSMUSG00000037447	131.368	-0.235042	0.168768	-1.39269	0.163712	0.28617	Arid5a
	ENSMUSG00000010453	1710.89	-0.337588	0.0698179	-4.83527	1.32968e-06	8.5219e-06	Kansl3
	ENSMUSG00000037432	96.7334	-0.622809	0.211669	-2.94238	0.00325705	0.00999955	Fer1l5
	ENSMUSG00000001143	564.613	-0.173824	0.100581	-1.7282	0.0839521	0.166159	Lman2l
	ENSMUSG00000037408	515.675	-0.243893	0.124077	-1.96566	0.0493377	0.10656	Cnnm4
	ENSMUSG00000001138	1260.62	-0.104407	0.071915	-1.45181	0.146556	0.262401	Cnnm3
	ENSMUSG00000067653	5.20929	-0.427374	0.808733	-0.528448	0.597188	0.733081	Ankrd23
	ENSMUSG00000079610	139.552	-0.376662	0.158072	-2.38285	0.0171792	0.0432084	Ankrd39
	ENSMUSG00000026121	366.823	0.22769	0.131325	1.73379	0.0829552	0.164554	Sema4c
	ENSMUSG00000087589	1.44817	-1.31666	1.55151	-0.848632	0.396086	0.555489	D430040D24Rik
	ENSMUSG00000046337	309.983	-0.990569	0.138384	-7.15812	8.17929e-13	1.51281e-11	Fam178b
	ENSMUSG00000061518	2753.23	0.127306	0.054513	2.33533	0.0195261	0.0483101	Cox5b
	ENSMUSG00000037351	3584.98	0.180893	0.0617833	2.92785	0.00341311	0.0104485	Actr1b
	ENSMUSG00000026117	73.0274	-0.424166	0.254119	-1.66916	0.0950857	0.18401	Zap70
	ENSMUSG00000026116	7146.79	0.278468	0.106192	2.62232	0.00873341	0.0239706	Tmem131
	ENSMUSG00000050122	29.5149	-0.0601445	0.389197	-0.154535	0.877188	0.928342	Vwa3b
	ENSMUSG00000026114	155.796	-0.969262	0.216451	-4.47797	7.53551e-06	4.16887e-05	Cnga3
	ENSMUSG00000026113	301.398	-0.418691	0.120657	-3.47009	0.000520283	0.00194767	Inpp4a
	ENSMUSG00000026112	2807.67	0.500476	0.095903	5.21856	1.80317e-07	1.35624e-06	Coa5
	ENSMUSG00000026111	827.615	0.016171	0.0824848	0.196048	0.844573	0.906797	Unc50
	ENSMUSG00000026110	477.436	-0.715658	0.114395	-6.25602	3.94928e-10	4.6446e-09	Mgat4a
	ENSMUSG00000026090	54.873	-0.682791	0.311884	-2.18925	0.0285787	0.0671176	2010300C02Rik
	ENSMUSG00000060771	119.24	-1.1846	0.211181	-5.6094	2.03032e-08	1.80678e-07	Tsga10
	ENSMUSG00000037216	193.015	-0.0298368	0.144963	-0.205824	0.836929	0.902423	Lipt1
	ENSMUSG00000026088	537.875	0.243498	0.0926226	2.62892	0.00856564	0.0235802	Mitd1
	ENSMUSG00000026087	1361.77	-0.119466	0.0748613	-1.59584	0.110525	0.208436	Mrpl30
	ENSMUSG00000058407	1649.85	0.402896	0.0627192	6.42381	1.32904e-10	1.69998e-09	Txndc9
	ENSMUSG00000026083	9104.73	-0.113226	0.0547795	-2.06694	0.0387394	0.0869138	Eif5b
	ENSMUSG00000026082	1616.52	-0.0362405	0.0928541	-0.390295	0.696318	0.807831	Rev1
	ENSMUSG00000103804	6.06027	-0.682066	0.69023	-0.988172	0.323068	0.480911	Gm37062
	ENSMUSG00000037138	463.299	-0.459051	0.136242	-3.36938	0.000753387	0.0027233	Aff3
	ENSMUSG00000048814	22.0103	-1.29652	0.41715	-3.10803	0.00188338	0.00613622	Lonrf2
	ENSMUSG00000026080	345.65	-1.58973	0.177218	-8.97044	2.95333e-19	1.25166e-17	Chst10
	ENSMUSG00000026078	1828.08	0.0626443	0.0799732	0.783316	0.433442	0.592793	Pdcl3
	ENSMUSG00000103046	14.5704	-0.296116	0.516057	-0.573805	0.5661	0.709815	Gm37309
	ENSMUSG00000026077	6.54312	-0.348193	0.712861	-0.488445	0.625235	0.756015	Npas2
	ENSMUSG00000073702	9337.23	-0.141681	0.0726905	-1.94911	0.0512827	0.110044	Rpl31
	ENSMUSG00000003134	367.235	-0.438656	0.152584	-2.87486	0.00404205	0.0121479	Tbc1d8
	ENSMUSG00000003135	2131.74	0.212079	0.0739375	2.86836	0.00412608	0.0123812	Cnot11
	ENSMUSG00000085894	21.3102	0.255193	0.45738	0.557946	0.576882	0.718347	Gm15832
	ENSMUSG00000077704	5.59281	-1.46531	0.830784	-1.76376	0.0777723	0.155831	Snord89
	ENSMUSG00000048234	1196.57	0.0455574	0.0818651	0.556494	0.577873	0.719014	Rnf149
	ENSMUSG00000050967	2.4048	-0.942262	1.20431	-0.78241	0.433974	0.593263	Creg2
	ENSMUSG00000057173	2.79147	-2.2741	1.18433	-1.92016	0.0548381	0.116438	Rfx8
	ENSMUSG00000101634	2.33329	-1.3945	1.24891	-1.11658	0.264174	0.413293	1700066B17Rik
	ENSMUSG00000026074	7495.44	-0.180369	0.0944956	-1.90876	0.0562933	0.118968	Map4k4
	ENSMUSG00000026073	2.75292	-0.574401	1.19502	-0.48066	0.630758	0.760139	Il1r2
	ENSMUSG00000026072	28.1611	1.27737	0.367937	3.47171	0.000517163	0.00193633	Il1r1
	ENSMUSG00000070942	10.2514	-0.620148	0.592982	-1.04581	0.295647	0.44929	Il1rl2
	ENSMUSG00000026069	2.27047	5.07469	1.8661	2.71941	0.00653986	0.0185792	Il1rl1
	ENSMUSG00000026068	1.98981	2.81582	1.60954	1.74945	0.0802125	0.159981	Il18rap
	ENSMUSG00000026062	4.95362	0.973159	0.925428	1.05158	0.292994	0.446597	Slc9a2
	ENSMUSG00000041945	19.8939	-1.47496	0.436902	-3.37595	0.000735614	0.00266586	Mfsd9
	ENSMUSG00000045515	12.4733	0.0376826	0.566791	0.0664842	0.946992	0.969741	Pou3f3
	ENSMUSG00000060679	1532.24	-0.0630151	0.064789	-0.97262	0.330742	0.489077	Mrps9
	ENSMUSG00000041907	1.78121	0.572695	1.36361	0.419983	0.674498	0.792782	Gpr45
	ENSMUSG00000070939	451.36	-0.136255	0.12389	-1.09981	0.271415	0.421875	Tgfbrap1
	ENSMUSG00000041878	1.54411	-0.959303	1.47199	-0.651703	0.514593	0.665957	8430432A02Rik
	ENSMUSG00000010290	1103.57	-0.236622	0.084278	-2.80764	0.00499066	0.0146444	AI597479
	ENSMUSG00000008136	65.6768	1.19191	0.33362	3.57266	0.000353375	0.0013717	Fhl2
	ENSMUSG00000094497	247.61	-0.056684	0.126506	-0.448073	0.654101	0.778199	Gm8210
	ENSMUSG00000066877	569.468	-0.0141385	0.0846858	-0.166953	0.867407	0.922064	Nck2
	ENSMUSG00000103945	17.2728	0.751406	0.446024	1.68467	0.0920514	0.179027	Gm38228
	ENSMUSG00000026051	11.2688	-0.196374	0.586262	-0.334959	0.737656	0.838073	Ecrg4
	ENSMUSG00000057363	638.514	-0.134577	0.091075	-1.47765	0.139502	0.252067	Uxs1
	ENSMUSG00000090243	2.00499	-0.237876	1.37758	-0.172677	0.862906	0.919123	Gm16103
	ENSMUSG00000100701	5.97634	0.0482562	0.721566	0.0668771	0.94668	0.969637	Gm19587
	ENSMUSG00000041763	4684.69	0.156304	0.0506524	3.08581	0.00202999	0.00656156	Tpp2
	ENSMUSG00000091844	2.53032	2.6683	1.40438	1.89998	0.0574353	0.121045	Gm8251
	ENSMUSG00000026049	625.494	-0.216263	0.0836421	-2.58557	0.0097218	0.0262959	Tex30
	ENSMUSG00000026047	919.943	0.165515	0.0795328	2.08109	0.0374261	0.084306	Poglut2
	ENSMUSG00000041684	752.24	-0.0727062	0.0948969	-0.766159	0.443581	0.602056	Bivm
	ENSMUSG00000026048	1439.43	0.364541	0.129843	2.80755	0.00499204	0.0146464	Ercc5
	ENSMUSG00000101567	13.0486	-0.32232	0.526432	-0.612272	0.540358	0.687649	Txn-ps1
	ENSMUSG00000056870	251.671	0.399884	0.213782	1.87052	0.0614111	0.128038	Gulp1
	ENSMUSG00000026043	50.8324	2.83358	0.403451	7.02335	2.16603e-12	3.7544e-11	Col3a1
	ENSMUSG00000026042	195.331	4.12661	0.349288	11.8143	3.29086e-32	5.21454e-30	Col5a2
	ENSMUSG00000100361	1.45687	1.30435	1.49423	0.872924	0.382705	0.542527	Gm7063
	ENSMUSG00000025995	5702.54	0.236093	0.0575845	4.09995	4.13244e-05	0.000196956	Wdr75
	ENSMUSG00000084817	8.30979	0.799956	0.628544	1.27271	0.20312	0.339647	Gm5526
	ENSMUSG00000025993	1284.01	0.476662	0.105684	4.51026	6.47486e-06	3.63321e-05	Slc40a1
	ENSMUSG00000041144	23.733	0.451438	0.41982	1.07531	0.282235	0.434568	Dnah7b
	ENSMUSG00000101262	4.90956	0.0720409	0.883385	0.081551	0.935004	0.96532	Gm8326
	ENSMUSG00000101337	11.5744	0.955373	0.531445	1.79769	0.0722262	0.146642	Dnah7c
	ENSMUSG00000025986	4591.97	0.800532	0.0791518	10.1139	4.79482e-24	3.39362e-22	Slc39a10
	ENSMUSG00000100213	4.19772	-0.46113	0.911267	-0.506032	0.612834	0.746247	Gm28151
	ENSMUSG00000100160	5.41603	-0.503152	0.891212	-0.56457	0.572366	0.714801	Gm28527
	ENSMUSG00000101447	1.37318	4.39363	1.92507	2.28232	0.0224706	0.0545527	Gm28826
	ENSMUSG00000100033	18.1843	0.182624	0.422239	0.432512	0.665369	0.787081	Gm8337
	ENSMUSG00000096973	6.25689	-0.0904075	0.732469	-0.123428	0.901768	0.94447	Gm5974
	ENSMUSG00000097883	5.84525	0.0533439	0.807847	0.0660322	0.947352	0.969778	Gm8357
	ENSMUSG00000100816	6.57232	0.142338	0.851492	0.167164	0.867241	0.921951	Gm28321
	ENSMUSG00000026109	35.0746	0.896197	0.406127	2.20669	0.0273355	0.0646275	Tmeff2
	ENSMUSG00000045954	13.2239	4.47838	0.854833	5.23889	1.61546e-07	1.22329e-06	Cavin2
	ENSMUSG00000026107	1737.23	-0.892232	0.113775	-7.84211	4.43039e-15	1.12659e-13	Nabp1
	ENSMUSG00000099413	8.19481	0.567797	0.759939	0.747161	0.454966	0.612419	Gm17767
	ENSMUSG00000018417	1755.89	-0.45301	0.099468	-4.55432	5.25545e-06	2.99729e-05	Myo1b
	ENSMUSG00000072324	340.183	0.132522	0.119138	1.11235	0.265989	0.41552	Gm8420
	ENSMUSG00000062939	125.923	-0.713638	0.189844	-3.75908	0.000170541	0.000710994	Stat4
	ENSMUSG00000078291	1.53256	-0.193681	1.58237	-0.1224	0.902583	0.94481	Gm3940
	ENSMUSG00000109599	4.62993	-0.735471	0.824406	-0.892123	0.372327	0.532258	Gm31812
	ENSMUSG00000026104	106.188	0.758828	0.204893	3.70354	0.000212611	0.000866982	Stat1
	ENSMUSG00000026103	2672.75	-0.263458	0.069588	-3.78597	0.000153113	0.000644536	Gls
	ENSMUSG00000002881	494.262	0.806739	0.182594	4.41822	9.95173e-06	5.40146e-05	Nab1
	ENSMUSG00000097833	4.82946	-0.216689	0.869	-0.249354	0.803087	0.881875	Gm5976
	ENSMUSG00000043015	494.343	-0.899321	0.150158	-5.98917	2.1091e-09	2.21586e-08	Nemp2
	ENSMUSG00000041439	119.336	-0.162192	0.205273	-0.790131	0.429452	0.588901	Mfsd6
	ENSMUSG00000026102	183.055	0.066094	0.163255	0.404851	0.685587	0.800719	Inpp1
	ENSMUSG00000041426	573.858	-0.544255	0.0941796	-5.77891	7.51867e-09	7.19116e-08	Hibch
	ENSMUSG00000043629	960.346	-0.476567	0.119101	-4.00139	6.29727e-05	0.000289666	1700019D03Rik
	ENSMUSG00000060715	23.103	-2.05821	0.453731	-4.53619	5.728e-06	3.2476e-05	1700019A02Rik
	ENSMUSG00000026098	814.081	-0.447713	0.102689	-4.3599	1.30122e-05	6.89683e-05	Pms1
	ENSMUSG00000026097	356.32	-0.151506	0.108919	-1.391	0.164226	0.28695	Ormdl1
	ENSMUSG00000026096	300.491	-0.379768	0.116618	-3.2565	0.00112795	0.00389363	Osgepl1
	ENSMUSG00000099913	2.63294	-0.913181	1.14728	-0.795956	0.426058	0.585732	Gm28551
	ENSMUSG00000101838	1.14174	1.53867	2.00303	0.768171	0.442385	NA	Gm18800
	ENSMUSG00000026095	337.682	-0.0215972	0.122535	-0.176254	0.860095	0.916992	Asnsd1
	ENSMUSG00000096141	15.5612	1.24542	0.495799	2.51195	0.0120068	0.0316865	Dnah7a
	ENSMUSG00000026094	1310.01	-0.352672	0.085894	-4.1059	4.02738e-05	0.000192208	Stk17b
	ENSMUSG00000042807	360.217	0.849503	0.139733	6.07946	1.20589e-09	1.31441e-08	Hecw2
	ENSMUSG00000025983	16.72	-0.776256	0.447202	-1.73581	0.0825982	0.163969	Ccdc150
	ENSMUSG00000041303	2223.47	-0.320687	0.067902	-4.72279	2.32637e-06	1.42105e-05	Gtf3c3
	ENSMUSG00000073678	1305.26	-0.247489	0.129729	-1.90773	0.0564257	0.119213	Pgap1
	ENSMUSG00000101130	1.21593	-0.689094	1.79605	-0.383671	0.701222	NA	Gm19637
	ENSMUSG00000052331	69.7453	-0.359336	0.288624	-1.245	0.213132	0.352065	Ankrd44
	ENSMUSG00000025982	14079.8	-0.0295759	0.0722437	-0.409391	0.682253	0.79867	Sf3b1
	ENSMUSG00000103030	1.1681	1.06067	1.83118	0.579229	0.562434	NA	E330011M16Rik
	ENSMUSG00000025981	494.962	0.656418	0.13034	5.03618	4.74915e-07	3.28679e-06	Coq10b
	ENSMUSG00000101122	7.714	1.10639	0.644971	1.7154	0.0862715	0.170005	Gm17971
	ENSMUSG00000025980	32498.4	0.593831	0.0562874	10.55	5.08129e-26	4.40371e-24	Hspd1
	ENSMUSG00000073676	8460.6	0.118868	0.0540751	2.19821	0.0279343	0.0658154	Hspe1
	ENSMUSG00000089670	3.26246	-0.248441	0.966158	-0.257143	0.797068	0.878427	Gm16581
	ENSMUSG00000025979	1832.19	-0.113674	0.0760595	-1.49454	0.135033	0.245771	Mob4
	ENSMUSG00000025978	4.81179	0.228433	0.832753	0.274311	0.783845	0.869243	Rftn2
	ENSMUSG00000046994	528.956	0.189274	0.117739	1.60758	0.107928	0.204319	Mars2
	ENSMUSG00000025977	38.3853	-0.69057	0.292904	-2.35767	0.01839	0.0458773	Boll
	ENSMUSG00000100215	223.781	0.657979	0.158147	4.16056	3.17475e-05	0.000154822	Gm8292
	ENSMUSG00000038349	9.83243	2.14201	0.866172	2.47296	0.0133999	0.0348676	Plcl1
	ENSMUSG00000099950	1.22205	4.24964	2.05051	2.07248	0.0382206	NA	9130227L01Rik
	ENSMUSG00000038331	86.3466	0.0383707	0.216176	0.177498	0.859117	0.916343	Satb2
	ENSMUSG00000101129	1.44802	0.823761	1.52791	0.539143	0.589788	0.72793	Gm5254
	ENSMUSG00000097519	72.8038	-0.633437	0.263878	-2.40049	0.016373	0.0414903	4930558J18Rik
	ENSMUSG00000038323	218.545	-0.430469	0.137734	-3.12537	0.00177581	0.0058359	1700066M21Rik
	ENSMUSG00000048495	319.512	0.158175	0.110455	1.43203	0.152134	0.270428	Tyw5
	ENSMUSG00000025971	375.404	0.312918	0.139132	2.24907	0.0245081	0.0588931	Maip1
	ENSMUSG00000038305	246.061	1.12023	0.204625	5.47453	4.38671e-08	3.67138e-07	Spats2l
	ENSMUSG00000054770	442.726	-0.297995	0.106545	-2.7969	0.00515948	0.0150586	Kctd18
	ENSMUSG00000026039	3270.33	-0.504353	0.115408	-4.37019	1.24136e-05	6.61261e-05	Sgo2a
	ENSMUSG00000063558	27.2671	-0.795885	0.357263	-2.22773	0.0258987	0.0617249	Aox1
	ENSMUSG00000064294	12.6928	0.203625	0.593587	0.343042	0.731567	0.83344	Aox3
	ENSMUSG00000038242	6.16149	-0.0209612	0.753337	-0.0278244	0.977802	0.98518	Aox4
	ENSMUSG00000079554	1.20846	-1.75802	1.75882	-0.999545	0.317531	NA	Aox2
	ENSMUSG00000103839	37.7343	0.188666	0.356087	0.52983	0.59623	0.732329	Gm37607
	ENSMUSG00000051223	15483.2	0.441354	0.0689739	6.39885	1.56554e-10	1.98455e-09	Bzw1
	ENSMUSG00000026034	1749.38	0.130324	0.0799945	1.62916	0.103279	0.196957	Clk1
	ENSMUSG00000026035	673.891	0.148019	0.086263	1.7159	0.08618	0.16984	Ppil3
	ENSMUSG00000026036	1534.14	0.305679	0.0939625	3.2532	0.00114114	0.00393468	Nif3l1
	ENSMUSG00000026037	4183.08	0.417929	0.0676314	6.17951	6.43001e-10	7.31664e-09	Orc2
	ENSMUSG00000094245	4.00615	-0.952463	0.971644	-0.980259	0.326958	0.485306	Gm23966
	ENSMUSG00000085054	6.53397	0.693737	0.688297	1.0079	0.3135	0.469764	Gm15834
	ENSMUSG00000038174	522.539	0.223732	0.118935	1.88113	0.0599545	0.125618	Fam126b
	ENSMUSG00000026032	1095.74	0.123681	0.078676	1.57203	0.115943	0.217092	Ndufb3
	ENSMUSG00000047528	2.61326	3.42254	1.49618	2.28752	0.0221656	0.0539295	Flacc1
	ENSMUSG00000102059	1.41908	1.45914	1.61543	0.903253	0.366392	0.52611	Gm20257
	ENSMUSG00000026031	320.799	0.51794	0.141465	3.66125	0.000250983	0.00100892	Cflar
	ENSMUSG00000026029	134.016	2.31337	0.322518	7.17286	7.34494e-13	1.36563e-11	Casp8
	ENSMUSG00000102719	3.55642	1.65667	1.06094	1.56152	0.118401	0.220876	Gm37760
	ENSMUSG00000026028	1347.72	0.391708	0.0975485	4.01552	5.93153e-05	0.000273851	Trak2
	ENSMUSG00000026027	325.923	-0.155025	0.117983	-1.31395	0.188862	0.320347	Stradb
	ENSMUSG00000072295	1.23031	-0.245011	1.51988	-0.161204	0.871933	NA	C2cd6
	ENSMUSG00000038079	761.531	-0.147941	0.0982178	-1.50625	0.132002	0.241329	Tmem237
	ENSMUSG00000097573	7.44097	0.886731	0.667613	1.32821	0.184108	0.313889	G730003C15Rik
	ENSMUSG00000079550	3.6603	0.330939	0.941462	0.351516	0.725201	0.829064	Mpp4
	ENSMUSG00000101586	4.48597	-0.743055	0.86586	-0.85817	0.390798	0.550582	Gm29017
	ENSMUSG00000026024	2211.4	0.0374962	0.0977979	0.383405	0.701419	0.811444	Als2
	ENSMUSG00000026023	2.38398	0.0947943	1.2544	0.0755696	0.939762	0.967154	Cdk15
	ENSMUSG00000104502	5.4951	-0.18101	0.781026	-0.231759	0.816725	0.889902	Gm37737
	ENSMUSG00000041075	6185.95	-0.42403	0.124112	-3.41652	0.000634272	0.00233486	Fzd7
	ENSMUSG00000097819	98.0531	-0.285705	0.210846	-1.35504	0.175405	0.302298	Gm26813
	ENSMUSG00000047361	18.6234	-0.899314	0.44777	-2.00843	0.0445976	0.0979053	Gm973
	ENSMUSG00000026021	2605.83	0.296881	0.0675424	4.39548	1.10531e-05	5.9581e-05	Sumo1
	ENSMUSG00000103821	7.83395	-1.07056	0.743206	-1.44046	0.149736	0.266961	D430013B06Rik
	ENSMUSG00000026020	11493.1	0.486077	0.0812817	5.98016	2.22925e-09	2.33285e-08	Nop58
	ENSMUSG00000077345	3.10965	-0.679087	1.03194	-0.658068	0.510495	0.662389	Snord70
	ENSMUSG00000077358	36.0793	-0.0855933	0.335793	-0.254899	0.798801	0.879398	Gm26293
	ENSMUSG00000089512	2.91351	0.628483	1.02784	0.611458	0.540897	0.688004	Gm26287
	ENSMUSG00000067336	1060.18	0.0935021	0.135149	0.691843	0.489036	0.642984	Bmpr2
	ENSMUSG00000041040	1467.05	-0.124942	0.125981	-0.991754	0.321317	0.479077	Fam117b
	ENSMUSG00000026018	35.1294	0.559663	0.316197	1.76999	0.0767296	0.154251	Ica1l
	ENSMUSG00000026019	3491.31	-0.0841007	0.289488	-0.290515	0.771422	0.860364	Wdr12
	ENSMUSG00000026017	234.485	-0.714184	0.232022	-3.07809	0.00208331	0.00671142	Carf
	ENSMUSG00000082609	1.27265	0.499542	1.85823	0.268827	0.788063	NA	Gm15464
	ENSMUSG00000073664	944.136	-0.46656	0.170742	-2.73254	0.00628482	0.0179338	Nbeal1
	ENSMUSG00000049439	710.445	0.72674	0.0838903	8.66299	4.59564e-18	1.69999e-16	Cyp20a1
	ENSMUSG00000026782	2507.78	-0.0431021	0.0628747	-0.685524	0.493014	0.646701	Abi2
	ENSMUSG00000026014	2138.77	0.165319	0.136115	1.21455	0.224538	0.366007	Raph1
	ENSMUSG00000081562	1.35	0.483762	1.59802	0.302727	0.762098	NA	Gm11575
	ENSMUSG00000101188	346.881	0.0568939	0.108483	0.524448	0.599967	0.735259	Eif4a-ps4
	ENSMUSG00000026012	26.8136	4.51857	0.613801	7.36161	1.81703e-13	3.66392e-12	Cd28
	ENSMUSG00000081382	29.8003	-0.566537	0.384076	-1.47507	0.140195	0.253039	Rpl18-ps1
	ENSMUSG00000082804	2.09438	-1.05795	1.43491	-0.737296	0.460942	0.617917	Rpl17-ps1
	ENSMUSG00000052062	22.8552	1.03208	0.403981	2.55477	0.0106259	0.0284838	Pard3b
	ENSMUSG00000100750	1.25289	4.39394	2.13701	2.05612	0.0397709	NA	Gm29084
	ENSMUSG00000084333	2.12902	1.06431	1.34354	0.792174	0.428259	0.587798	Gm11599
	ENSMUSG00000025969	703.969	-0.259108	0.221047	-1.17218	0.241123	0.386251	Nrp2
	ENSMUSG00000040865	1128.88	0.0287508	0.0810646	0.354665	0.72284	0.827287	Ino80d
	ENSMUSG00000084799	27.0656	0.182898	0.363064	0.503763	0.614428	0.747673	Ino80dos
	ENSMUSG00000101599	36.5541	-0.422668	0.309311	-1.36648	0.171788	0.297445	Gm20342
	ENSMUSG00000025968	3907.45	0.238842	0.0648993	3.6802	0.000233052	0.000943449	Ndufs1
	ENSMUSG00000025967	29812.3	0.234465	0.0906091	2.58766	0.00966313	0.0261772	Eef1b2
	ENSMUSG00000098850	76.4665	0.241261	0.242184	0.99619	0.319158	0.476426	Gm27390
	ENSMUSG00000064612	2.79906	1.17448	1.18133	0.994206	0.320123	0.477664	Gm26457
	ENSMUSG00000064602	34.5871	-0.108291	0.327729	-0.330429	0.741076	0.839961	Snora41
	ENSMUSG00000046856	11.2633	-0.694261	0.636959	-1.08996	0.27573	0.426967	Gpr1
	ENSMUSG00000086730	32.0401	0.303114	0.321323	0.94333	0.345512	0.504557	Platr12
	ENSMUSG00000102536	1.12902	1.38259	1.67149	0.82716	0.408146	NA	1700039I01Rik
	ENSMUSG00000087561	3.95589	-0.0368674	1.05759	-0.0348597	0.972192	0.981669	Gm11608
	ENSMUSG00000027520	3794.06	0.688674	0.121215	5.68141	1.3359e-08	1.22528e-07	Zdbf2
	ENSMUSG00000081643	6.68785	-0.0310168	0.76281	-0.0406612	0.967566	0.979094	Gm11605
	ENSMUSG00000025964	2883.19	-1.04747	0.0698595	-14.994	8.03958e-51	3.41409e-48	Adam23
	ENSMUSG00000087823	4.77781	-2.21211	1.01013	-2.18992	0.0285304	0.0670191	Gm22281
	ENSMUSG00000025963	9.21321	-0.583414	0.672863	-0.867063	0.385908	0.54574	Mdh1b
	ENSMUSG00000025962	1503.81	-0.0428333	0.0878059	-0.487818	0.625679	0.756336	Fastkd2
	ENSMUSG00000025961	4.15475	1.43018	1.02756	1.39182	0.163977	0.286586	4933402D24Rik
	ENSMUSG00000025959	542.708	0.41681	0.111793	3.7284	0.000192701	0.000793036	Klf7
	ENSMUSG00000086721	1.28159	0.655333	1.51994	0.431158	0.666354	NA	Gm13750
	ENSMUSG00000025958	1930.79	-0.185456	0.0596422	-3.10948	0.00187419	0.0061091	Creb1
	ENSMUSG00000025956	404.363	-0.0448796	0.119391	-0.375906	0.706987	0.815474	Mettl21a
	ENSMUSG00000087213	116.144	-0.29069	0.171036	-1.69958	0.0892096	0.17466	2810408I11Rik
	ENSMUSG00000070871	778.931	0.0578493	0.0781322	0.740402	0.459056	0.616244	Ccnyl1
	ENSMUSG00000045005	1209.23	-0.644923	0.0858904	-7.50868	5.97255e-14	1.2914e-12	Fzd5
	ENSMUSG00000051344	483.941	-0.111918	0.129655	-0.863192	0.388032	0.547966	Plekhm3
	ENSMUSG00000084416	111.02	0.0404745	0.185096	0.218668	0.826909	0.896216	Rpl10a-ps1
	ENSMUSG00000025955	2.49409	4.05856	1.53828	2.63838	0.00833032	0.0229831	Akr1cl
	ENSMUSG00000070870	1.86059	0.772882	1.83074	0.42217	0.672901	0.791696	Cryge
	ENSMUSG00000067299	1.67067	-0.447367	1.49444	-0.299354	0.76467	0.856283	Crygd
	ENSMUSG00000025952	4.24196	0.902704	0.940488	0.959824	0.337144	0.495588	Crygc
	ENSMUSG00000044429	1.07524	-1.18958	2.00875	-0.592198	0.553718	NA	Cryga
	ENSMUSG00000044816	89.1145	-0.541224	0.194177	-2.78727	0.00531536	0.0154562	D630023F18Rik
	ENSMUSG00000025950	1853.28	-0.471219	0.0823707	-5.72072	1.06075e-08	9.90892e-08	Idh1
	ENSMUSG00000025949	1600.48	-0.766458	0.0757902	-10.1129	4.84375e-24	3.41685e-22	Pikfyve
	ENSMUSG00000025946	5.64375	2.1545	0.9975	2.1599	0.0307802	0.0714503	Pth2r
	ENSMUSG00000082774	2.38149	2.67185	1.44428	1.84995	0.0643205	0.133096	Gm8805
	ENSMUSG00000083242	1.16607	0.827021	1.78548	0.463191	0.643227	NA	Gm15659
	ENSMUSG00000015222	392.871	-0.250785	0.233657	-1.0733	0.283135	0.435512	Map2
	ENSMUSG00000055567	46.3557	-0.623699	0.389125	-1.60282	0.108973	0.205973	Unc80
	ENSMUSG00000026005	2286.67	0.306937	0.073004	4.20439	2.61788e-05	0.00013039	Rpe
	ENSMUSG00000026004	117.786	-0.77037	0.203658	-3.78267	0.000155158	0.000652369	Kansl1l
	ENSMUSG00000102559	7.95111	-0.574311	0.609304	-0.942569	0.345901	0.504987	Gm37570
	ENSMUSG00000102374	4.05102	-2.31062	1.03194	-2.2391	0.0251496	0.0602031	Gm38387
	ENSMUSG00000102776	1.41185	-0.965959	1.64161	-0.588423	0.556248	0.700897	Gm38162
	ENSMUSG00000103706	3.3784	0.304055	0.9627	0.315836	0.752127	0.847958	6820402A03Rik
	ENSMUSG00000103756	11.1379	-0.181864	0.551576	-0.329717	0.741614	0.840297	Gm37285
	ENSMUSG00000103382	1.43379	-0.145799	1.5316	-0.0951936	0.924161	0.958608	Gm37755
	ENSMUSG00000026003	1199.9	-0.301514	0.110554	-2.72731	0.00638534	0.0181938	Acadl
	ENSMUSG00000082769	5.2366	-0.0275064	0.75077	-0.0366376	0.970774	0.980564	Gm15793
	ENSMUSG00000094191	2.40254	-0.215962	1.26982	-0.170073	0.864953	0.920375	Rpl31-ps14
	ENSMUSG00000026000	1140.49	-0.292224	0.0738446	-3.95728	7.58095e-05	0.000343505	Lancl1
	ENSMUSG00000025991	11.6687	-0.561771	0.516954	-1.08669	0.277172	0.428669	Cps1
	ENSMUSG00000062209	1.95287	0.899811	1.3322	0.675434	0.4994	0.652862	Erbb4
	ENSMUSG00000025997	73.9432	0.0721214	0.231097	0.312083	0.754978	0.84961	Ikzf2
	ENSMUSG00000053153	71.7668	-1.66138	0.252713	-6.57418	4.8921e-11	6.78472e-10	Spag16
	ENSMUSG00000026196	1723.24	-0.823716	0.0836678	-9.84508	7.19809e-23	4.49521e-21	Bard1
	ENSMUSG00000050296	4.03054	0.602895	0.991532	0.608043	0.543159	0.689849	Abca12
	ENSMUSG00000026192	9017.57	0.338785	0.0861654	3.9318	8.43133e-05	0.000378483	Atic
	ENSMUSG00000026193	19580.8	-0.340213	0.0863661	-3.9392	8.17552e-05	0.000368089	Fn1
	ENSMUSG00000073652	8.68547	-0.605813	0.654763	-0.92524	0.354841	0.514536	Apol7d
	ENSMUSG00000101834	1.56759	0.630269	1.44789	0.435302	0.663343	0.785629	Gm5829
	ENSMUSG00000100319	2.50365	0.235036	1.2953	0.181453	0.856012	0.914317	Gm5256
	ENSMUSG00000059483	4.26582	-0.663521	0.863353	-0.76854	0.442166	0.60083	Gm5528
	ENSMUSG00000101496	4.70694	0.438985	0.96629	0.454299	0.649614	0.774206	Gm8885
	ENSMUSG00000039395	2512.52	-0.259467	0.12118	-2.14117	0.0322602	0.0743791	Mreg
	ENSMUSG00000097131	50.7393	-0.191473	0.281907	-0.679207	0.497006	0.650613	NA
	ENSMUSG00000093956	2.31995	-0.356768	1.2086	-0.295191	0.767848	0.858316	Gm24497
	ENSMUSG00000026189	733.178	-0.773036	0.106085	-7.28696	3.17023e-13	6.16425e-12	Pecr
	ENSMUSG00000026188	13.7225	-0.338927	0.489207	-0.692809	0.488429	0.642395	Tmem169
	ENSMUSG00000026187	5370.28	-0.304363	0.0664561	-4.57992	4.65164e-06	2.68538e-05	Xrcc5
	ENSMUSG00000085812	2.81055	-0.442534	1.02485	-0.431805	0.665883	0.787428	Gm15843
	ENSMUSG00000039354	1266.69	-0.206427	0.0737376	-2.79948	0.00511847	0.0149574	Smarcal1
	ENSMUSG00000046330	11547.1	0.0831717	0.104958	0.79243	0.42811	0.58763	Rpl37a
	ENSMUSG00000039323	15391.8	-0.637734	0.118659	-5.37453	7.67847e-08	6.16397e-07	Igfbp2
	ENSMUSG00000026185	66.8099	-0.670475	0.326225	-2.05525	0.0398546	0.0889742	Igfbp5
	ENSMUSG00000100301	1.46184	4.38631	1.79789	2.4397	0.0146993	0.0377957	6030407O03Rik
	ENSMUSG00000055322	133.338	0.100405	0.291187	0.344813	0.730235	0.832532	Tns1
	ENSMUSG00000061815	1.43137	-1.91259	1.66408	-1.14934	0.250416	0.397004	Rufy4
	ENSMUSG00000006304	5417.65	0.389164	0.0525481	7.40587	1.30298e-13	2.69913e-12	Arpc2
	ENSMUSG00000064272	3.51274	-1.70102	1.06945	-1.59055	0.11171	0.210336	Gpbar1
	ENSMUSG00000006299	3937.3	0.161034	0.0802458	2.00676	0.0447755	0.0982148	Aamp
	ENSMUSG00000101503	2.78639	0.11068	1.1498	0.0962597	0.923314	0.958104	Gm28364
	ENSMUSG00000026179	677.045	-0.633511	0.0963955	-6.572	4.96446e-11	6.87609e-10	Pnkd
	ENSMUSG00000103013	1.57007	-0.869051	1.58896	-0.546931	0.584426	0.724314	Gm37503
	ENSMUSG00000006301	687.738	0.168855	0.11873	1.42218	0.154975	0.274079	Tmbim1
	ENSMUSG00000073650	25.4731	-0.311679	0.417366	-0.746777	0.455198	0.612537	Catip
	ENSMUSG00000026177	34.7757	-2.25557	0.433457	-5.20367	1.95391e-07	1.45672e-06	Slc11a1
	ENSMUSG00000026176	1379.73	0.281124	0.0719868	3.90522	9.41404e-05	0.000417478	Ctdsp1
	ENSMUSG00000026175	41.4764	-1.10814	0.332156	-3.33622	0.000849261	0.00303269	Vil1
	ENSMUSG00000033364	2327.26	-0.190751	0.0866878	-2.20043	0.0277761	0.0655154	Usp37
	ENSMUSG00000103227	1.4738	2.52858	1.8661	1.35501	0.175415	0.302298	Gm37733
	ENSMUSG00000026174	4397.05	0.201397	0.0653299	3.08277	0.00205081	0.00662084	Cnot9
	ENSMUSG00000026173	27.9947	-0.462316	0.343012	-1.34781	0.177719	0.305349	Plcd4
	ENSMUSG00000026135	1028.09	-0.146779	0.098066	-1.49674	0.134461	0.24498	Zfp142
	ENSMUSG00000026172	508.908	-0.0691288	0.0954676	-0.724108	0.468999	0.624695	Bcs1l
	ENSMUSG00000026171	756.447	0.0133052	0.0889986	0.149499	0.88116	0.930878	Rnf25
	ENSMUSG00000033276	161.296	-0.101162	0.176565	-0.572943	0.566684	0.710253	Stk36
	ENSMUSG00000033257	4543.81	0.218506	0.0882429	2.47619	0.0132793	0.0345921	Ttll4
	ENSMUSG00000026170	72.7735	-0.432342	0.305384	-1.41573	0.156854	0.276618	Cyp27a1
	ENSMUSG00000006542	9.96044	1.26284	0.734729	1.71879	0.0856526	0.168911	Prkag3
	ENSMUSG00000033227	174.652	3.36543	0.687159	4.8976	9.70126e-07	6.35958e-06	Wnt6
	ENSMUSG00000099472	1.74191	3.27362	1.91242	1.71177	0.0869394	0.171067	Gm29539
	ENSMUSG00000026167	51.2147	3.79483	0.478755	7.92645	2.25505e-15	5.96281e-14	Wnt10a
	ENSMUSG00000090071	185.602	0.448512	0.243309	1.84338	0.065273	0.134755	Cdk5r2
	ENSMUSG00000055197	5.67152	2.94517	1.00033	2.94419	0.00323799	0.00995111	Fev
	ENSMUSG00000047021	3.19593	-1.07333	1.25945	-0.852221	0.394092	0.553825	Cfap65
	ENSMUSG00000006538	5.87832	1.01103	0.758388	1.33313	0.18249	0.311681	Ihh
	ENSMUSG00000026162	122.244	0.308437	0.173281	1.77998	0.07508	0.151566	Nhej1
	ENSMUSG00000026205	1.75592	1.08234	1.38393	0.782074	0.434171	0.593456	Slc23a3
	ENSMUSG00000033159	797.297	-0.0542245	0.100651	-0.538735	0.59007	0.728097	Cnppd1
	ENSMUSG00000049339	910.74	-0.249869	0.0786268	-3.17791	0.00148341	0.00497116	Retreg2
	ENSMUSG00000026197	322.124	-0.595066	0.111048	-5.35863	8.3857e-08	6.69123e-07	Zfand2b
	ENSMUSG00000026198	30.6098	-0.00411966	0.339632	-0.0121298	0.990322	0.993363	Abcb6
	ENSMUSG00000099519	1.2592	1.07312	1.61807	0.663211	0.507195	NA	Gm29253
	ENSMUSG00000033124	333.666	0.176061	0.122646	1.43552	0.151139	0.268952	Atg9a
	ENSMUSG00000026199	1089.09	-0.223595	0.131933	-1.69476	0.0901214	0.176047	Ankzf1
	ENSMUSG00000026200	63.6837	0.0210517	0.272794	0.0771705	0.938488	0.966521	Glb1l
	ENSMUSG00000026201	1191.35	0.433764	0.0826262	5.24972	1.52334e-07	1.15807e-06	Stk16
	ENSMUSG00000026202	4703.14	-0.573651	0.0708857	-8.09263	5.83908e-16	1.68453e-14	Tuba4a
	ENSMUSG00000096094	2.54909	-0.42646	1.17808	-0.361996	0.717355	0.823419	A630095N17Rik
	ENSMUSG00000026203	353.483	-0.291391	0.117746	-2.47475	0.013333	0.0347148	Dnajb2
	ENSMUSG00000026204	1165.02	0.733862	0.118558	6.18989	6.0207e-10	6.88409e-09	Ptprn
	ENSMUSG00000033061	1.79588	0.272288	1.63379	0.166661	0.867637	0.922124	Resp18
	ENSMUSG00000026209	2038.65	-0.262912	0.0687737	-3.82286	0.000131913	0.00056447	Dnpep
	ENSMUSG00000026208	319.022	-0.356465	0.184629	-1.93071	0.0535191	0.114002	Des
	ENSMUSG00000026207	442.412	-0.44558	0.133473	-3.33836	0.000842736	0.00301141	Speg
	ENSMUSG00000033021	793.73	-0.36081	0.0890202	-4.05313	5.05371e-05	0.000236356	Gmppa
	ENSMUSG00000032997	1305.15	0.362912	0.104383	3.47672	0.00050759	0.00190485	Chpf
	ENSMUSG00000026211	1661.48	0.153723	0.100596	1.52812	0.126483	0.232935	Obsl1
	ENSMUSG00000051703	31.6845	-0.305028	0.37233	-0.819242	0.412648	0.571954	Tmem198
	ENSMUSG00000032968	17.811	-1.19589	0.463269	-2.58142	0.00983959	0.0265976	Inha
	ENSMUSG00000082745	2.29246	1.21573	1.21036	1.00444	0.315168	0.471664	Gm15181
	ENSMUSG00000026213	1371.73	0.137836	0.0870947	1.58259	0.113514	0.213239	Stk11ip
	ENSMUSG00000006576	331.283	0.0327714	0.136345	0.240356	0.810054	0.885907	Slc4a3
	ENSMUSG00000082528	1.34318	1.37493	1.71741	0.800587	0.423371	NA	Gm15182
	ENSMUSG00000026235	458.212	1.35214	0.149338	9.05422	1.37548e-19	6.07184e-18	Epha4
	ENSMUSG00000101849	2.21152	3.67017	1.68407	2.17935	0.0293058	0.0685449	Gm28386
	ENSMUSG00000004872	8.00705	1.16481	0.674118	1.72791	0.0840048	0.166238	Pax3
	ENSMUSG00000032908	10.961	0.584197	0.565421	1.03321	0.301506	0.456324	Sgpp2
	ENSMUSG00000026245	5390.09	0.129957	0.0522381	2.48777	0.0128546	0.0336144	Farsb
	ENSMUSG00000104018	1.23957	0.0654513	1.64612	0.039761	0.968284	NA	4833412K13Rik
	ENSMUSG00000090486	4.37496	-0.0656343	0.863845	-0.0759793	0.939436	0.966926	BC035947
	ENSMUSG00000012187	3.41684	0.46068	0.923604	0.498785	0.617931	0.750516	Mogat1
	ENSMUSG00000099364	4.47884	2.71822	1.00671	2.7001	0.00693181	0.019541	5730419F03Rik
	ENSMUSG00000032883	3373.08	0.51228	0.078842	6.49755	8.16375e-11	1.08068e-09	Acsl3
	ENSMUSG00000079470	1431.86	0.247371	0.0689813	3.58605	0.000335722	0.00131036	Utp14b
	ENSMUSG00000099377	4.3794	-0.468061	0.847027	-0.552593	0.580542	0.721197	Gm6159
	ENSMUSG00000072978	1.09746	0.0822513	1.92673	0.0426896	0.965949	NA	Gm5830
	ENSMUSG00000050711	1.35691	-1.21065	2.01122	-0.601949	0.547208	NA	Scg2
	ENSMUSG00000099562	1.10227	-0.966055	2.06754	-0.467249	0.640322	NA	Gm19027
	ENSMUSG00000054702	393.277	0.301653	0.121083	2.49129	0.012728	0.033344	Ap1s3
	ENSMUSG00000073643	734.056	-1.02581	0.0890288	-11.5223	1.01902e-30	1.3356e-28	Wdfy1
	ENSMUSG00000026248	1234.3	0.10125	0.084742	1.1948	0.232165	0.374985	Mrpl44
	ENSMUSG00000026249	687.623	0.0303262	0.202857	0.149496	0.881162	0.930878	Serpine2
	ENSMUSG00000067106	4.53089	0.205649	0.940822	0.218584	0.826974	0.89624	Gm5529
	ENSMUSG00000100397	1.58928	-0.669236	1.50664	-0.44419	0.656905	0.780617	Gm28071
	ENSMUSG00000004364	5059.21	0.156846	0.0633101	2.47743	0.0132331	0.034476	Cul3
	ENSMUSG00000103076	2.34751	-0.171842	1.24259	-0.138293	0.890009	0.936819	Gm37902
	ENSMUSG00000038608	6.77835	1.2942	0.726071	1.78248	0.0746714	0.150856	Dock10
	ENSMUSG00000087008	1.31286	1.4215	1.71913	0.826874	0.408309	NA	Gm5530
	ENSMUSG00000055980	134.082	-0.00542829	0.271686	-0.01998	0.984059	0.98879	Irs1
	ENSMUSG00000026142	425.073	0.00868945	0.164619	0.0527853	0.957903	0.974564	Rhbdd1
	ENSMUSG00000100786	9.61588	5.44333	1.15667	4.70602	2.52598e-06	1.53212e-05	Gm28940
	ENSMUSG00000067158	4.0944	0.848422	0.913184	0.929082	0.352847	0.512297	Col4a4
	ENSMUSG00000079465	1.71295	-0.223286	1.43005	-0.156139	0.875924	0.927475	Col4a3
	ENSMUSG00000026150	1551.2	-0.00121699	0.0701473	-0.0173491	0.986158	0.990147	Mff
	ENSMUSG00000101450	4.62071	-2.19101	0.892056	-2.45614	0.014044	0.0363343	Gm28941
	ENSMUSG00000100744	1.35877	-0.93351	1.53009	-0.610103	0.541794	NA	Gm17764
	ENSMUSG00000026159	4125.59	-0.322681	0.0589148	-5.47708	4.32399e-08	3.62604e-07	Agfg1
	ENSMUSG00000101784	2.69552	-2.23679	1.37665	-1.6248	0.104205	0.198402	Gm7553
	ENSMUSG00000038496	58.0382	-0.662358	0.369115	-1.79445	0.072742	0.147548	Slc19a3
	ENSMUSG00000100432	2.19195	-2.84518	1.46223	-1.94578	0.0516813	0.110754	Gm7539
	ENSMUSG00000026166	8.05959	2.66211	0.945732	2.81487	0.00487975	0.0143586	Ccl20
	ENSMUSG00000026163	10.729	0.887239	0.723788	1.22583	0.220264	0.360786	Sphkap
	ENSMUSG00000045658	882.304	1.28796	0.15226	8.45894	2.6981e-17	9.12241e-16	Pid1
	ENSMUSG00000036766	83.7722	-0.622333	0.232067	-2.68169	0.00732517	0.0205111	Dner
	ENSMUSG00000026219	22376.2	0.111794	0.0774182	1.44402	0.148732	0.265649	Trip12
	ENSMUSG00000104503	8.96327	0.135429	0.648905	0.208704	0.83468	0.90104	Gm37738
	ENSMUSG00000073633	58.8636	-0.50065	0.238644	-2.09789	0.0359149	0.0814834	Fbxo36
	ENSMUSG00000026220	49.1653	-0.514361	0.256764	-2.00324	0.0451515	0.0989169	Slc16a14
	ENSMUSG00000099693	1.52756	0.380732	1.38621	0.274656	0.78358	0.868994	Gm29284
	ENSMUSG00000064281	5.4914	1.07659	0.767725	1.40231	0.160822	0.282187	Rpl19-ps1
	ENSMUSG00000089844	3.56748	-0.0314882	1.00033	-0.0314779	0.974888	0.983364	A530032D15Rik
	ENSMUSG00000072109	2.07765	4.93466	1.76728	2.79223	0.00523458	0.0152442	A530040E14Rik
	ENSMUSG00000089716	2.70284	4.42678	1.53949	2.87547	0.00403422	0.0121295	Gm6264
	ENSMUSG00000079455	5.51938	3.56512	0.987301	3.61098	0.000305044	0.00120279	Gm16026
	ENSMUSG00000070034	5.80159	4.31932	1.21405	3.55777	0.000374023	0.00144498	Sp110
	ENSMUSG00000070031	13.4818	-0.227395	0.519535	-0.43769	0.661611	0.784322	Sp140
	ENSMUSG00000052760	18.9427	-0.393982	0.59476	-0.662422	0.507701	0.659871	A630001G21Rik
	ENSMUSG00000036707	3306.61	0.191131	0.0732772	2.60833	0.00909841	0.0248439	Cab39
	ENSMUSG00000026223	1418.28	0.0162244	0.0843527	0.19234	0.847476	0.908564	Itm2c
	ENSMUSG00000099342	8.27617	0.796874	0.792734	1.00522	0.31479	0.47123	Gm18180
	ENSMUSG00000026226	1.15496	2.78989	1.89706	1.47064	0.141388	NA	Spata3
	ENSMUSG00000026227	60.5501	0.202735	0.362095	0.559894	0.575552	0.717137	2810459M11Rik
	ENSMUSG00000026229	9953.43	0.239605	0.0475287	5.04128	4.62426e-07	3.21082e-06	Psmd1
	ENSMUSG00000026228	1.05109	-1.25869	1.90102	-0.662115	0.507898	NA	Htr2b
	ENSMUSG00000103272	1.22165	-0.0181897	1.88922	-0.00962816	0.992318	NA	Gm37914
	ENSMUSG00000062590	431.714	0.257377	0.104852	2.45468	0.0141008	0.0364725	Armc9
	ENSMUSG00000079445	3403.98	0.448107	0.0937579	4.7794	1.75815e-06	1.10055e-05	B3gnt7
	ENSMUSG00000099644	11.3559	0.685037	0.545461	1.25589	0.209157	0.347539	Gm28626
	ENSMUSG00000026234	97063.6	0.275772	0.0521885	5.28416	1.26284e-07	9.74697e-07	Ncl
	ENSMUSG00000064837	7.69368	-0.546976	0.683256	-0.800542	0.423397	0.583008	Snora75
	ENSMUSG00000104627	1.33316	0.0590648	1.52099	0.038833	0.969024	NA	Mir3535
	ENSMUSG00000073627	41.8936	0.543893	0.294024	1.84983	0.0643386	0.133096	C130036L24Rik
	ENSMUSG00000036574	1.13018	2.96759	1.90584	1.5571	0.119447	NA	Tex44
	ENSMUSG00000026238	39916.5	0.116847	0.0517899	2.25618	0.0240596	0.0579926	Ptma
	ENSMUSG00000026239	691.07	-0.111388	0.0978653	-1.13818	0.255047	0.402424	Pde6d
	ENSMUSG00000102927	1.94833	0.0889717	1.61557	0.0550715	0.956082	0.973504	Gm37152
	ENSMUSG00000026240	1174.08	0.434067	0.0705052	6.15653	7.43577e-10	8.37135e-09	Cops7b
	ENSMUSG00000026241	10.5057	1.82356	0.813415	2.24186	0.0249704	0.0598619	Nppc
	ENSMUSG00000053333	725.427	-0.413287	0.142087	-2.90868	0.00362952	0.0110476	Dis3l2
	ENSMUSG00000084106	61.1503	0.152045	0.24069	0.631706	0.527579	0.676986	Gm6136
	ENSMUSG00000103984	1.33373	-0.354652	1.71166	-0.207197	0.835856	NA	Gm37447
	ENSMUSG00000026247	58.3924	0.712497	0.285108	2.49904	0.0124529	0.0327283	Ecel1
	ENSMUSG00000036480	10.0945	0.151144	0.571802	0.264329	0.791526	0.874563	Prss56
	ENSMUSG00000026251	8.871	-3.21349	0.833308	-3.8563	0.000115116	0.000499846	Chrnd
	ENSMUSG00000026253	4.60814	-1.86304	0.918163	-2.02909	0.0424488	0.0938871	Chrng
	ENSMUSG00000026254	4346.13	0.028341	0.0649986	0.436025	0.662819	0.785273	Eif4e2
	ENSMUSG00000026255	44.9446	-0.0322926	0.296937	-0.108752	0.913399	0.952283	Efhd1
	ENSMUSG00000048000	4347.61	-0.0692482	0.0622815	-1.11186	0.266199	0.415816	Gigyf2
	ENSMUSG00000079436	1.67584	-1.34601	1.41254	-0.952894	0.340644	0.499026	Kcnj13
	ENSMUSG00000026258	3.53943	-0.0302595	0.930097	-0.0325337	0.974046	0.982748	Snorc
	ENSMUSG00000026259	58.2044	-0.612793	0.312535	-1.96072	0.049912	0.107625	Ngef
	ENSMUSG00000090994	4.52432	0.903399	0.941995	0.959027	0.337545	0.49592	Gm6153
	ENSMUSG00000026288	1928.91	-2.38822	0.330851	-7.21841	5.25976e-13	9.97148e-12	Inpp5d
	ENSMUSG00000026289	1451.44	0.349366	0.110782	3.15364	0.00161248	0.00536053	Atg16l1
	ENSMUSG00000087968	1.07156	-0.933018	2.2123	-0.421742	0.673214	NA	Gm25395
	ENSMUSG00000089281	1.75905	0.786696	1.30063	0.604859	0.545273	0.691582	Scarna6
	ENSMUSG00000056055	2.54511	0.582139	1.07059	0.543757	0.586609	0.725674	Sag
	ENSMUSG00000070738	3415.99	-0.338211	0.0660978	-5.11682	3.10722e-07	2.23117e-06	Dgkd
	ENSMUSG00000103591	1.4935	0.10293	1.51977	0.0677274	0.946003	0.969445	Gm38365
	ENSMUSG00000005501	408.945	-0.280862	0.120843	-2.3242	0.020115	0.0495305	Usp40
	ENSMUSG00000081984	35.5203	0.760909	0.358522	2.12235	0.0338083	0.0773631	Dnajb3
	ENSMUSG00000079429	144.261	0.154565	0.165906	0.931642	0.351521	0.510768	Mroh2a
	ENSMUSG00000044783	6603.49	-0.235085	0.0765048	-3.07281	0.00212053	0.00681992	Hjurp
	ENSMUSG00000036251	1.51101	1.29264	1.73283	0.745972	0.455684	0.612919	Trpm8
	ENSMUSG00000049866	4157.35	0.543245	0.127859	4.24877	2.14943e-05	0.000108742	Arl4c
	ENSMUSG00000097398	58.7945	0.898487	0.359856	2.49679	0.0125322	0.0329041	Platr5
	ENSMUSG00000036206	2147.41	-0.196516	0.0840264	-2.33874	0.0193487	0.047955	Sh3bp4
	ENSMUSG00000102700	365.298	0.514566	0.122743	4.19224	2.76214e-05	0.000136838	Gm38312
	ENSMUSG00000055013	1702.22	-0.394778	0.065603	-6.01768	1.7694e-09	1.87942e-08	Agap1
	ENSMUSG00000034486	540.202	0.0191005	0.323208	0.0590966	0.952875	0.97187	Gbx2
	ENSMUSG00000092627	58.1762	-0.568279	0.326464	-1.74071	0.0817344	0.162573	D130058E05Rik
	ENSMUSG00000067081	10.234	-0.886463	0.643773	-1.37698	0.168518	0.292922	Asb18
	ENSMUSG00000026301	1.67415	-0.804283	1.35599	-0.593132	0.553093	0.698206	Iqca
	ENSMUSG00000044337	127.733	-0.43274	0.262217	-1.65031	0.0988794	0.19009	Ackr3
	ENSMUSG00000103292	3.57585	0.453392	0.950246	0.477132	0.633268	0.761847	Gm35048
	ENSMUSG00000034432	2406.56	0.447628	0.0901148	4.96731	6.78896e-07	4.55695e-06	Cops8
	ENSMUSG00000048126	19.4768	1.86594	0.48825	3.82169	0.00013254	0.000566928	Col6a3
	ENSMUSG00000026303	39.4142	0.592276	0.435151	1.36108	0.173488	0.299607	Mlph
	ENSMUSG00000026304	36.9968	0.263331	0.342647	0.76852	0.442179	0.60083	Rab17
	ENSMUSG00000026305	2069.68	0.186246	0.0688001	2.70706	0.00678826	0.0191975	Lrrfip1
	ENSMUSG00000070732	510.502	-1.80312	0.334358	-5.3928	6.93699e-08	5.60689e-07	Rbm44
	ENSMUSG00000100018	9.23786	0.72244	0.665065	1.08627	0.27736	0.428855	Gm7776
	ENSMUSG00000034353	3.13972	0.82689	1.01835	0.811989	0.416798	0.576351	Ramp1
	ENSMUSG00000034343	1225.13	0.367933	0.0727785	5.05552	4.29222e-07	3.00385e-06	Ube2f
	ENSMUSG00000083064	72.4881	-0.514582	0.217328	-2.36777	0.0178956	0.0448139	Gm7785
	ENSMUSG00000026307	567.464	-0.0830615	0.108976	-0.7622	0.445941	0.604331	Scly
	ENSMUSG00000090322	1.1154	-1.87914	1.97943	-0.949331	0.342452	NA	Gm17090
	ENSMUSG00000049515	10.4766	0.626459	0.621419	1.00811	0.313402	0.469682	Espnl
	ENSMUSG00000026308	8.86077	0.596492	0.68657	0.868799	0.384957	0.544629	Klhl30
	ENSMUSG00000047443	260.38	-0.0517582	0.123442	-0.41929	0.675004	0.793158	Erfe
	ENSMUSG00000026309	1577.62	-0.0622759	0.0698033	-0.892162	0.372306	0.532258	Ilkap
	ENSMUSG00000067071	1341.26	-1.00699	0.100419	-10.028	1.14867e-23	7.86761e-22	Hes6
	ENSMUSG00000055866	43.6896	-0.589654	0.313243	-1.88242	0.0597792	0.125313	Per2
	ENSMUSG00000034292	883.607	0.0748915	0.0947451	0.790452	0.429264	0.588735	Traf3ip1
	ENSMUSG00000026311	752.976	0.381294	0.113551	3.3579	0.000785378	0.00282691	Asb1
	ENSMUSG00000100980	3.9193	0.200841	0.9393	0.21382	0.830687	0.898348	Gm29100
	ENSMUSG00000007805	8.53654	0.344222	0.722506	0.476428	0.63377	0.762254	Twist2
	ENSMUSG00000026313	1203.73	-0.48896	0.0743438	-6.57701	4.80011e-11	6.67457e-10	Hdac4
	ENSMUSG00000026260	3349.53	0.111777	0.055591	2.01071	0.0443563	0.0974866	Ndufa10
	ENSMUSG00000073616	864.582	0.444923	0.11541	3.85515	0.000115659	0.00050155	Cops9
	ENSMUSG00000034220	1919.27	-0.220378	0.0926909	-2.37756	0.0174278	0.0437663	Gpc1
	ENSMUSG00000034212	3.37259	-2.33486	1.21673	-1.91897	0.0549885	0.116664	Ankmy1
	ENSMUSG00000047067	110.645	0.498657	0.186684	2.67113	0.00755971	0.0210927	Dusp28
	ENSMUSG00000097251	5.29833	-0.619435	0.813483	-0.761461	0.446382	0.604621	5033417F24Rik
	ENSMUSG00000026269	1072.31	0.133513	0.0976352	1.36747	0.171478	0.297029	Rnpepl1
	ENSMUSG00000100632	1.55452	-0.648623	1.54607	-0.41953	0.674829	0.79304	9430060I03Rik
	ENSMUSG00000026270	918.622	0.118546	0.0758387	1.56313	0.118022	0.220382	Capn10
	ENSMUSG00000026271	8.40034	-0.121002	0.647394	-0.186906	0.851735	0.911082	Gpr35
	ENSMUSG00000014602	2196.38	-0.347536	0.137861	-2.52092	0.0117049	0.0309578	Kif1a
	ENSMUSG00000034159	78.4236	2.03945	0.417982	4.87927	1.06477e-06	6.9436e-06	Mab21l4
	ENSMUSG00000084989	240.226	0.966628	0.433265	2.23103	0.0256789	0.0612768	Crocc2
	ENSMUSG00000047793	344.543	1.57537	0.258719	6.08911	1.13543e-09	1.24528e-08	Sned1
	ENSMUSG00000026273	563.614	0.215144	0.10777	1.99633	0.0458984	0.100217	Mterf4
	ENSMUSG00000101172	5.17491	-0.444409	0.83398	-0.532877	0.594118	0.730749	Gm28535
	ENSMUSG00000100351	3.54062	0.615968	0.962123	0.640217	0.522031	0.671734	Gm7867
	ENSMUSG00000026274	1566.56	-0.518574	0.107	-4.84649	1.25668e-06	8.08823e-06	Pask
	ENSMUSG00000026275	2954.11	0.266818	0.0829011	3.21851	0.00128859	0.00439317	Ppp1r7
	ENSMUSG00000034107	22.9781	-0.205018	0.38526	-0.532155	0.594618	0.731152	Ano7
	ENSMUSG00000034088	14664	0.486632	0.0688977	7.06311	1.62822e-12	2.86905e-11	Hdlbp
	ENSMUSG00000090489	4.17133	0.886306	0.995091	0.890679	0.373102	0.533006	Gm17415
	ENSMUSG00000026276	7877.45	0.112702	0.0453046	2.48764	0.0128594	0.0336177	Septin2
	ENSMUSG00000034066	51.4896	0.228003	0.268359	0.849621	0.395536	0.555077	Farp2
	ENSMUSG00000026277	1781.49	-0.119096	0.0640646	-1.85899	0.0630281	0.130806	Stk25
	ENSMUSG00000026278	855.988	0.22293	0.1068	2.08736	0.0368552	0.0832645	Bok
	ENSMUSG00000026279	1008.99	-0.0957509	0.0768222	-1.2464	0.212619	0.351463	Thap4
	ENSMUSG00000101952	3.43043	1.75528	1.07497	1.63287	0.102497	0.195606	Gm10550
	ENSMUSG00000026280	1261.43	-0.0996037	0.0738171	-1.34933	0.177231	0.304609	Atg4b
	ENSMUSG00000026281	5337.18	0.04123	0.0677517	0.608546	0.542826	0.689622	Dtymk
	ENSMUSG00000026283	2623.04	0.15712	0.0786957	1.99656	0.0458734	0.100199	Ing5
	ENSMUSG00000073609	372.706	-0.346582	0.175363	-1.97636	0.0481136	0.104298	D2hgdh
	ENSMUSG00000094651	1.10548	3.74499	1.98065	1.89079	0.0586527	NA	Gal3st2
	ENSMUSG00000101660	2.47374	2.20324	1.42864	1.54219	0.123027	0.227944	Gm18666
	ENSMUSG00000093805	2.1597	0.263261	1.3438	0.195908	0.844682	0.9068	Gal3st2b
	ENSMUSG00000099624	11.2834	0.627199	0.565317	1.10946	0.26723	0.416998	Gm7889
	ENSMUSG00000073608	6.75694	1.55282	0.716356	2.16767	0.0301841	0.0702894	Gal3st2c
	ENSMUSG00000026285	1.81785	1.51456	1.30541	1.16022	0.245959	0.391761	Pdcd1
	ENSMUSG00000100347	4.49923	-0.992175	0.907199	-1.09367	0.274101	0.425002	Gm7895
	ENSMUSG00000051185	321.702	-0.171957	0.116702	-1.47347	0.140625	0.253623	Fam174a
	ENSMUSG00000103973	1.56592	-0.305747	1.65413	-0.184839	0.853356	0.912323	BC055308
	ENSMUSG00000081051	145.547	-0.0761742	0.181878	-0.418821	0.675347	0.793429	Gm15427
	ENSMUSG00000040710	68.566	3.07858	0.368769	8.34826	6.92784e-17	2.2254e-15	St8sia4
	ENSMUSG00000040693	177.477	-2.12956	0.281307	-7.57023	3.72568e-14	8.29217e-13	Slco4c1
	ENSMUSG00000097814	103.753	-2.06106	0.274299	-7.51391	5.73885e-14	1.24722e-12	Panct2
	ENSMUSG00000097480	2.9726	-0.920972	1.08061	-0.852273	0.394063	0.553822	Gm9499
	ENSMUSG00000100454	4.03117	0.467974	0.918489	0.509504	0.610399	0.744203	Gm28901
	ENSMUSG00000044757	5.78292	1.05413	0.779484	1.35234	0.176267	0.303369	Gm6430
	ENSMUSG00000044768	337.258	-0.0412595	0.130075	-0.317199	0.751093	0.847214	D1Ertd622e
	ENSMUSG00000040648	2859.9	0.251282	0.0784469	3.20321	0.00135907	0.0046002	Ppip5k2
	ENSMUSG00000026333	251.216	0.556268	0.134452	4.1373	3.5141e-05	0.000169811	Gin1
	ENSMUSG00000026335	529.798	-0.463339	0.0987307	-4.69296	2.69284e-06	1.62619e-05	Pam
	ENSMUSG00000089782	110.604	0.0915718	0.194946	0.469729	0.638549	0.765867	Gm3531
	ENSMUSG00000089706	1.81771	0.109802	1.44589	0.0759409	0.939466	0.966926	B230216N24Rik
	ENSMUSG00000097608	5.31146	-0.101463	0.856691	-0.118436	0.905722	0.94665	Gm7952
	ENSMUSG00000099634	4.22856	0.239719	0.942324	0.254392	0.799193	0.879616	Gm29462
	ENSMUSG00000089791	13.1822	0.382042	0.558731	0.683768	0.494122	0.647875	Gm3555
	ENSMUSG00000100009	1.79557	-0.369155	1.5075	-0.244879	0.80655	0.883941	Gm7967
	ENSMUSG00000082431	128.542	-0.0992194	0.166721	-0.595123	0.551761	0.697022	Prdx2-ps1
	ENSMUSG00000100662	1.60693	-0.218122	1.4371	-0.151779	0.879361	0.92953	Gm19029
	ENSMUSG00000099835	4.65611	0.49004	0.930909	0.52641	0.598603	0.734068	Gm29668
	ENSMUSG00000100794	12.5036	0.27007	0.495792	0.544724	0.585943	0.725268	Gm29667
	ENSMUSG00000100222	4.14212	0.632436	1.02221	0.618695	0.536117	0.684015	Psmb6-ps2
	ENSMUSG00000050840	3.91868	-1.03996	0.965598	-1.07701	0.281474	0.433743	Cdh20
	ENSMUSG00000047496	41.1438	-1.38415	0.345895	-4.00165	6.29021e-05	0.000289404	Rnf152
	ENSMUSG00000101214	1.57482	-0.507107	1.42695	-0.355378	0.722307	0.827001	Gm28403
	ENSMUSG00000067017	264.667	0.115126	0.129863	0.886516	0.375339	0.534941	Capza1-ps1
	ENSMUSG00000056536	638.34	-0.00672137	0.0893808	-0.0751992	0.940056	0.967299	Pign
	ENSMUSG00000026319	1158.26	0.215954	0.0901355	2.39589	0.0165802	0.0419255	Relch
	ENSMUSG00000101330	2.80691	-0.198616	1.20451	-0.164893	0.869028	0.922866	Gm10193
	ENSMUSG00000026321	42.4675	0.289159	0.396107	0.730003	0.465389	0.621562	Tnfrsf11a
	ENSMUSG00000099843	14.4022	-0.0203307	0.495916	-0.0409963	0.967299	0.978975	Gm7160
	ENSMUSG00000038866	1184.43	-0.36617	0.080081	-4.57249	4.81958e-06	2.77253e-05	Zcchc2
	ENSMUSG00000097612	1.66454	0.820592	1.57253	0.521828	0.60179	0.73694	Gm26509
	ENSMUSG00000044340	881.606	0.0862725	0.111006	0.777185	0.43705	0.596125	Phlpp1
	ENSMUSG00000057329	149.309	-0.057355	0.283251	-0.202488	0.839535	0.903979	Bcl2
	ENSMUSG00000009905	952.718	-0.716353	0.106712	-6.71294	1.90737e-11	2.83211e-10	Kdsr
	ENSMUSG00000009907	3077.94	0.210366	0.0583922	3.60263	0.000315012	0.0012368	Vps4b
	ENSMUSG00000067006	3.42244	0.0681171	0.9596	0.0709849	0.94341	0.968683	Serpinb5
	ENSMUSG00000062345	2.35182	3.16286	1.64651	1.92095	0.054738	0.11626	Serpinb2
	ENSMUSG00000026315	14.314	1.84833	0.784004	2.35755	0.0183958	0.0458824	Serpinb8
	ENSMUSG00000086161	3.52835	5.40854	1.65589	3.26625	0.00108981	0.00377917	Gm15389
	ENSMUSG00000100041	26.0318	5.03512	0.6603	7.62551	2.43078e-14	5.56772e-13	Gm5702
	ENSMUSG00000104478	3.72085	5.96608	1.52236	3.91898	8.89259e-05	0.00039684	Gm38212
	ENSMUSG00000100025	3.34998	-0.0463534	0.990385	-0.0468034	0.96267	0.976643	Gm8141
	ENSMUSG00000026312	8.31609	0.397739	0.686288	0.579551	0.562218	0.70649	Cdh7
	ENSMUSG00000047216	2.24685	5.0966	1.6047	3.17604	0.00149299	0.0050009	Cdh19
	ENSMUSG00000100555	1.37636	1.89152	1.68299	1.12391	0.261051	0.409917	Gm8173
	ENSMUSG00000102728	3.7012	1.61377	0.981925	1.64348	0.100285	0.192353	Gm37934
	ENSMUSG00000038702	343.338	0.847314	0.129417	6.54716	5.86428e-11	7.97669e-10	Dsel
	ENSMUSG00000101875	2.33082	0.0268996	1.30933	0.0205445	0.983609	0.988638	Gm6028
	ENSMUSG00000097648	34.3455	0.898306	0.326163	2.75416	0.00588431	0.0169046	9330185C12Rik
	ENSMUSG00000101373	3.81982	6.00443	1.5672	3.83131	0.000127465	0.000547757	Zfp813-ps
	ENSMUSG00000099615	1.33993	4.08691	1.88379	2.16952	0.0300435	NA	Gm28362
	ENSMUSG00000102030	4.17808	1.34545	1.10838	1.21388	0.224794	0.366237	Gm29106
	ENSMUSG00000099870	1.50257	0.327151	1.62025	0.201914	0.839984	0.903979	Gm7200
	ENSMUSG00000026374	4235.94	0.258209	0.0542515	4.75949	1.94086e-06	1.20498e-05	Tsn
	ENSMUSG00000026377	3640.4	0.751628	0.0957601	7.84907	4.19129e-15	1.06909e-13	Nifk
	ENSMUSG00000064302	2907.11	0.40753	0.0681533	5.9796	2.23689e-09	2.33774e-08	Clasp1
	ENSMUSG00000107722	3.80024	1.84753	1.02659	1.79968	0.0719119	0.146073	2900060B14Rik
	ENSMUSG00000026380	3077.27	-1.01424	0.155243	-6.53324	6.43606e-11	8.67662e-10	Tfcp2l1
	ENSMUSG00000048402	1524.66	-1.64913	0.133261	-12.3752	3.56042e-35	7.06526e-33	Gli2
	ENSMUSG00000097408	1.86223	-2.39216	1.57905	-1.51493	0.129789	0.237816	Gm26831
	ENSMUSG00000099860	1.47694	-1.38689	1.66537	-0.832785	0.404966	0.564272	Gm29456
	ENSMUSG00000037035	171.418	-0.374893	0.263372	-1.42344	0.15461	0.273592	Inhbb
	ENSMUSG00000004451	1084.63	-0.668453	0.108231	-6.17615	6.56835e-10	7.46206e-09	Ralb
	ENSMUSG00000098923	398.358	0.180498	0.101981	1.76992	0.0767403	0.154258	Tmem185b
	ENSMUSG00000101731	1.28304	1.33364	1.84753	0.72185	0.470387	NA	3830432H09Rik
	ENSMUSG00000026383	1306.3	0.0480962	0.0789177	0.609448	0.542227	0.689243	Epb41l5
	ENSMUSG00000026384	860.024	-0.0862157	0.0871118	-0.989713	0.322314	0.480159	Ptpn4
	ENSMUSG00000036975	355.544	-0.24963	0.120416	-2.07306	0.0381663	0.0857943	Tmem177
	ENSMUSG00000036962	1.85237	-1.50257	1.31513	-1.14253	0.253233	0.400306	Cfap221
	ENSMUSG00000050777	102.211	-0.322217	0.189671	-1.69883	0.0893521	0.174907	Tmem37
	ENSMUSG00000026385	1653.39	-0.370942	0.0733419	-5.05772	4.2431e-07	2.97143e-06	Dbi
	ENSMUSG00000026388	130.552	-0.1323	0.201491	-0.656605	0.511435	0.663326	3110009E18Rik
	ENSMUSG00000026389	1042.2	0.468447	0.160182	2.92447	0.00345046	0.0105415	Steap3
	ENSMUSG00000036907	2.24963	0.416307	1.48324	0.280674	0.77896	0.865831	C1ql2
	ENSMUSG00000058665	86.0577	2.78127	0.386667	7.19292	6.34197e-13	1.18642e-11	En1
	ENSMUSG00000097881	2.94454	-0.334937	1.13156	-0.295997	0.767233	0.857809	Celrr
	ENSMUSG00000003721	547.526	0.204878	0.100057	2.04763	0.0405967	0.0904027	Insig2
	ENSMUSG00000104253	5.52694	-0.592596	0.722691	-0.819986	0.412224	0.571505	Gm37174
	ENSMUSG00000026339	718.9	0.0239159	0.117531	0.203487	0.838754	0.903565	Ccdc93
	ENSMUSG00000050534	14.8288	0.85965	0.521303	1.64904	0.0991393	0.190517	Htr5b
	ENSMUSG00000001674	4450.95	0.42975	0.0630627	6.81464	9.44988e-12	1.47754e-10	Ddx18
	ENSMUSG00000100913	1.37592	0.0327518	1.64927	0.0198583	0.984156	0.988813	Gm8392
	ENSMUSG00000036815	1.63492	0.790542	1.49692	0.528114	0.597421	0.733154	Dpp10
	ENSMUSG00000026341	6301.13	0.244388	0.0483768	5.05177	4.37734e-07	3.05668e-06	Actr3
	ENSMUSG00000026342	539.896	1.63311	0.151191	10.8016	3.38083e-27	3.32338e-25	Slc35f5
	ENSMUSG00000026343	3.66932	1.30195	1.02662	1.26819	0.204729	0.34172	Gpr39
	ENSMUSG00000026344	4.85071	0.881257	0.837121	1.05272	0.292467	0.44599	Lypd1
	ENSMUSG00000049690	5.91015	1.92997	0.840024	2.29752	0.0215893	0.0526541	Nckap5
	ENSMUSG00000036155	313.689	-0.497771	0.121784	-4.08733	4.36359e-05	0.000206813	Mgat5
	ENSMUSG00000099471	3.94843	0.0671246	0.998735	0.0672097	0.946415	0.969569	Gm8451
	ENSMUSG00000026347	70.9925	1.30247	0.291541	4.46751	7.9134e-06	4.36202e-05	Tmem163
	ENSMUSG00000102014	5.22854	0.434591	0.807335	0.538303	0.590368	0.728127	2900009J06Rik
	ENSMUSG00000026349	3696.92	-0.308282	0.0838298	-3.67748	0.000235549	0.000952468	Ccnt2
	ENSMUSG00000036104	1348.85	0.240433	0.0738701	3.25481	0.00113467	0.00391429	Rab3gap1
	ENSMUSG00000036086	1307.73	-0.241207	0.0912864	-2.64231	0.00823423	0.0227564	Zranb3
	ENSMUSG00000099760	7.05166	-0.745929	0.752821	-0.990846	0.321761	0.479603	Gm28800
	ENSMUSG00000104164	31.7454	-0.299839	0.314734	-0.952675	0.340755	0.49912	Gm38248
	ENSMUSG00000058603	18.4744	-0.0295794	0.456493	-0.0647971	0.948336	0.969951	Rpl28-ps1
	ENSMUSG00000102782	2.44673	-1.90816	1.27853	-1.49247	0.135577	0.246527	Gm37625
	ENSMUSG00000056211	2546.22	-0.491759	0.0716488	-6.86347	6.72065e-12	1.08188e-10	R3hdm1
	ENSMUSG00000026353	2701.7	0.248365	0.0703052	3.53267	0.000411385	0.00157642	Ubxn4
	ENSMUSG00000026354	9.44252	-0.991605	0.587216	-1.68865	0.0912858	0.177937	Lct
	ENSMUSG00000026355	12579	-0.243845	0.0780863	-3.12276	0.00179164	0.00588064	Mcm6
	ENSMUSG00000026356	6355.47	-0.137511	0.0868644	-1.58305	0.113409	0.213061	Dars
	ENSMUSG00000100078	19.7141	0.122796	0.409647	0.299759	0.764361	0.856283	Gm6170
	ENSMUSG00000045382	29.4756	-0.436503	0.364693	-1.1969	0.231344	0.374057	Cxcr4
	ENSMUSG00000097283	1.10628	2.53971	1.90756	1.33139	0.18306	NA	Gm26686
	ENSMUSG00000042581	2.09248	2.05816	1.44651	1.42285	0.154781	0.273803	Thsd7b
	ENSMUSG00000089648	4.59707	0.436518	0.8768	0.497854	0.618587	0.751048	Gm15790
	ENSMUSG00000094122	2.10308	-1.20922	1.30741	-0.924893	0.355021	0.514656	Rpl31-ps9
	ENSMUSG00000103803	1.1593	0.66746	1.97371	0.338175	0.735231	NA	Gm37064
	ENSMUSG00000087691	1.22798	0.097334	1.54854	0.0628553	0.949882	NA	Cd55os
	ENSMUSG00000086825	4.23933	-0.357657	0.871153	-0.410555	0.681399	0.798286	Gm15675
	ENSMUSG00000026399	133.199	-0.375554	0.174628	-2.1506	0.0315078	0.0728924	Cd55
	ENSMUSG00000042554	1.90322	1.49175	1.3574	1.09897	0.271779	0.422235	Zp3r
	ENSMUSG00000026409	114.286	0.10055	0.168827	0.595581	0.551455	0.696725	Pfkfb2
	ENSMUSG00000046404	207.108	0.0202811	0.132801	0.152719	0.87862	0.929172	Yod1
	ENSMUSG00000042510	45.1252	0.106682	0.368224	0.289722	0.772029	0.860634	AA986860
	ENSMUSG00000042474	1.33033	4.10363	1.91073	2.14768	0.0317395	NA	Fcmr
	ENSMUSG00000026420	4.49616	3.76968	1.42894	2.6381	0.00833718	0.022996	Il24
	ENSMUSG00000016529	4.51966	-3.85531	1.53138	-2.51755	0.0118175	0.0312286	Il10
	ENSMUSG00000016528	1501.1	0.40191	0.165984	2.42138	0.0154616	0.0395014	Mapkapk2
	ENSMUSG00000016526	1707.86	-0.0789916	0.0921002	-0.85767	0.391075	0.550825	Dyrk3
	ENSMUSG00000026427	3617.8	0.139853	0.0712666	1.96239	0.0497167	0.107291	Eif2d
	ENSMUSG00000026430	77.6001	-0.52058	0.332856	-1.56398	0.117823	0.220126	Rassf5
	ENSMUSG00000042349	39.1294	1.65921	0.508562	3.26256	0.00110413	0.00382196	Ikbke
	ENSMUSG00000026425	2191.38	-0.263469	0.0643721	-4.0929	4.26007e-05	0.000202412	Srgap2
	ENSMUSG00000055184	249.225	0.0581976	0.122086	0.476693	0.633581	0.76207	Fam72a
	ENSMUSG00000026432	2.4098	-0.705343	1.29618	-0.544171	0.586324	0.725539	Avpr1b
	ENSMUSG00000095841	1.08046	2.28987	1.93703	1.18216	0.237142	NA	Gm8532
	ENSMUSG00000052688	8.30741	0.339308	0.786665	0.431325	0.666232	0.787645	Rab7b
	ENSMUSG00000042268	21.6891	0.56061	0.405353	1.38302	0.16666	0.290438	Slc26a9
	ENSMUSG00000042251	177.303	-0.264837	0.154519	-1.71394	0.086539	0.170421	Pm20d1
	ENSMUSG00000013275	818.96	-0.333689	0.0923424	-3.6136	0.000301973	0.00119245	Slc41a1
	ENSMUSG00000026433	119.017	-0.43533	0.17012	-2.55896	0.0104986	0.0281994	Rab29
	ENSMUSG00000026434	10074.3	0.124865	0.0825526	1.51256	0.130393	0.238776	Nucks1
	ENSMUSG00000103569	12.7551	0.117225	0.532683	0.220065	0.825821	0.895447	Gm38067
	ENSMUSG00000026435	132.728	-0.219313	0.201948	-1.08599	0.277485	0.428909	Slc45a3
	ENSMUSG00000026436	175.172	-0.0641617	0.145119	-0.442132	0.658393	0.781598	Elk4
	ENSMUSG00000059149	89.2463	-0.0819654	0.197001	-0.416066	0.677361	0.794895	Mfsd4a
	ENSMUSG00000103966	2.3432	-3.00019	1.57587	-1.90383	0.0569322	0.120127	Gm37120
	ENSMUSG00000026437	749.881	-0.0441397	0.149867	-0.294525	0.768357	0.858618	Cdk18
	ENSMUSG00000079330	13.2716	0.665409	0.536492	1.2403	0.214865	0.354294	Lemd1
	ENSMUSG00000097540	15.5638	-0.0677198	0.47719	-0.141914	0.887148	0.935017	NA
	ENSMUSG00000101549	2.19192	-0.175388	1.26273	-0.138896	0.889532	0.936671	Gm29630
	ENSMUSG00000089808	4.34185	0.765099	0.922228	0.82962	0.406754	0.565714	Gm7241
	ENSMUSG00000042115	59.0627	1.91796	0.357986	5.35765	8.43093e-08	6.72479e-07	Klhdc8a
	ENSMUSG00000009772	409.161	-0.322016	0.141054	-2.28292	0.0224351	0.054479	Nuak2
	ENSMUSG00000042066	482.103	-0.342332	0.108687	-3.14971	0.00163432	0.00542043	Tmcc2
	ENSMUSG00000042046	495.909	-0.230229	0.13382	-1.72044	0.0853519	0.168396	Dstyk
	ENSMUSG00000097760	12.5721	0.471019	0.515978	0.912865	0.361313	0.52098	6030442K20Rik
	ENSMUSG00000026439	2205.37	-0.243485	0.0627795	-3.87841	0.000105141	0.000460157	Rbbp5
	ENSMUSG00000048174	130.423	0.0480991	0.180071	0.267111	0.789384	0.873082	Tmem81
	ENSMUSG00000053024	313.26	-0.141907	0.122764	-1.15594	0.247706	0.393796	Cntn2
	ENSMUSG00000026442	528.763	-0.340771	0.137072	-2.48607	0.0129161	0.0337495	Nfasc
	ENSMUSG00000026443	83.7256	1.01684	0.296217	3.43276	0.000597479	0.00220977	Lrrn2
	ENSMUSG00000054387	4072.46	-0.637758	0.0925785	-6.88883	5.62522e-12	9.16657e-11	Mdm4
	ENSMUSG00000100228	6.28773	0.269987	0.812738	0.332195	0.739742	0.839286	Gm29257
	ENSMUSG00000026447	155.942	-0.740829	0.169929	-4.35963	1.3028e-05	6.90353e-05	Pik3c2b
	ENSMUSG00000102425	6.93968	0.337044	0.686289	0.491111	0.623348	0.754506	Gm26616
	ENSMUSG00000046062	4202.93	0.0812772	0.0676245	1.20189	0.229406	0.371859	Ppp1r15b
	ENSMUSG00000041757	137.688	-0.140743	0.172065	-0.817962	0.413379	0.572817	Plekha6
	ENSMUSG00000070645	3.86106	-0.406292	0.919143	-0.442034	0.658464	0.781639	Ren1
	ENSMUSG00000070644	190.87	-0.982002	0.152601	-6.43508	1.23405e-10	1.589e-09	Etnk2
	ENSMUSG00000070643	1126.19	-0.155166	0.094313	-1.64522	0.0999244	0.191783	Sox13
	ENSMUSG00000101004	1.76237	0.0872818	1.539	0.0567132	0.954774	0.972977	Gm8596
	ENSMUSG00000090553	3606.78	0.0468423	0.0776008	0.603631	0.546089	0.692245	Snrpe
	ENSMUSG00000097014	2.30969	-0.112707	1.27487	-0.088406	0.929554	0.962181	NA
	ENSMUSG00000094410	145.168	-0.296064	0.164552	-1.79921	0.071985	0.146194	Gm38394
	ENSMUSG00000051998	17.0703	-0.760335	0.61863	-1.22906	0.219049	0.359398	Lax1
	ENSMUSG00000026463	182.934	0.273456	0.151062	1.81022	0.0702624	0.143312	Atp2b4
	ENSMUSG00000041577	2.60382	1.54993	1.24249	1.24744	0.212238	0.351079	Prelp
	ENSMUSG00000020423	1295.57	0.639529	0.330303	1.93619	0.0528447	0.112814	Btg2
	ENSMUSG00000026450	41.8134	4.72068	0.468761	10.0705	7.45621e-24	5.15693e-22	Chit1
	ENSMUSG00000064246	2.8165	-2.04862	1.25804	-1.62842	0.103436	0.197222	Chil1
	ENSMUSG00000042429	7.18249	-0.205307	0.685072	-0.299687	0.764416	0.856283	Adora1
	ENSMUSG00000026459	2.57857	0.414388	1.1095	0.373492	0.708782	0.816802	Myog
	ENSMUSG00000026458	794.178	-1.34664	0.182495	-7.37905	1.59418e-13	3.23917e-12	Ppfia4
	ENSMUSG00000042305	3568.75	0.401714	0.0670514	5.99114	2.08379e-09	2.19143e-08	Tmem183a
	ENSMUSG00000050526	2.79132	2.50068	1.51919	1.64606	0.0997508	0.191502	Mgat4f
	ENSMUSG00000026456	2598.72	0.100849	0.0648117	1.55603	0.1197	0.222752	Cyb5r1
	ENSMUSG00000026457	5340.02	0.23911	0.0601615	3.97446	7.05379e-05	0.000321057	Adipor1
	ENSMUSG00000101061	3.09384	0.539034	1.04543	0.515609	0.606128	0.740586	Platr1
	ENSMUSG00000102722	4.09676	-0.170211	0.966182	-0.176169	0.860161	0.916996	Gm37935
	ENSMUSG00000026455	1878.29	-0.121379	0.0609953	-1.98998	0.0465936	0.101458	Klhl12
	ENSMUSG00000042229	1265.22	0.0364503	0.0745999	0.48861	0.625118	0.755916	Rabif
	ENSMUSG00000096712	1.23498	0.400648	1.61036	0.248794	0.803521	NA	Gm15454
	ENSMUSG00000046367	28.15	-0.0150641	0.364462	-0.0413324	0.967031	0.978916	Mgat4e
	ENSMUSG00000042207	16950.4	-0.358197	0.118197	-3.03052	0.00244136	0.00774848	Kdm5b
	ENSMUSG00000026452	10.0716	-0.766814	0.666746	-1.15008	0.250109	0.396578	Syt2
	ENSMUSG00000073557	171.876	-0.257166	0.141251	-1.82063	0.0686637	0.140511	Ppp1r12b
	ENSMUSG00000103976	1.71624	0.796837	1.54656	0.515231	0.606391	0.740781	Gm37677
	ENSMUSG00000101168	1.17987	-3.11672	2.65865	-1.17229	0.24108	NA	Gm28892
	ENSMUSG00000026429	1169.3	-1.01727	0.116688	-8.71787	2.83478e-18	1.07869e-16	Ube2t
	ENSMUSG00000042793	95.1543	0.151942	0.266597	0.56993	0.568725	0.711677	Lgr6
	ENSMUSG00000097993	215.18	0.845065	0.15166	5.5721	2.51687e-08	2.20283e-07	Ptprv
	ENSMUSG00000097988	5.85399	-0.337223	0.687775	-0.49031	0.623914	0.754962	Gm10535
	ENSMUSG00000031506	49.9184	-0.206483	0.285891	-0.722243	0.470145	0.625789	Ptpn7
	ENSMUSG00000026426	1452.94	-0.0929929	0.0747708	-1.24371	0.213608	0.352713	Arl8a
	ENSMUSG00000087721	1.75472	0.906162	1.47013	0.616382	0.537642	0.685508	Gm26280
	ENSMUSG00000085311	1.60416	-0.196881	1.37004	-0.143705	0.885734	0.934174	Gm15445
	ENSMUSG00000026424	4.38788	-1.63548	0.903567	-1.81002	0.0702919	0.143345	Gpr37l1
	ENSMUSG00000079139	1269.08	0.0406175	0.0841679	0.482577	0.629396	0.759027	Gm4204
	ENSMUSG00000097680	6.5399	-0.243359	0.698332	-0.348486	0.727475	0.83059	Gm26642
	ENSMUSG00000003051	866.63	-0.505172	0.30196	-1.67298	0.0943315	0.182783	Elf3
	ENSMUSG00000041926	1335.06	0.0176403	0.1152	0.153128	0.878298	0.929172	Rnpep
	ENSMUSG00000062580	2765.19	0.341635	0.0645514	5.29245	1.20687e-07	9.36263e-07	Timm17a
	ENSMUSG00000048096	68.43	-0.335018	0.345544	-0.96954	0.332276	0.490695	Lmod1
	ENSMUSG00000041889	188.048	0.360143	0.176077	2.04537	0.0408182	0.0907816	Shisa4
	ENSMUSG00000041879	5819.24	-0.103844	0.0645654	-1.60835	0.107758	0.204014	Ipo9
	ENSMUSG00000009418	1765.17	-0.777091	0.0990518	-7.8453	4.31929e-15	1.09966e-13	Nav1
	ENSMUSG00000090399	30.1189	-1.00251	0.345615	-2.90067	0.00372371	0.0112935	NA
	ENSMUSG00000026421	3905.66	1.21329	0.166762	7.27557	3.44957e-13	6.67074e-12	Csrp1
	ENSMUSG00000041801	1859.91	0.745432	0.286988	2.59743	0.00939229	0.0255446	Phlda3
	ENSMUSG00000026418	4.14426	-1.17437	0.919924	-1.2766	0.201744	0.337772	Tnni1
	ENSMUSG00000041782	907.23	-0.427601	0.0875173	-4.8859	1.02959e-06	6.72861e-06	Lad1
	ENSMUSG00000026414	3.26464	-0.691516	1.26202	-0.547944	0.583731	0.723842	Tnnt2
	ENSMUSG00000101482	3.79711	0.650762	0.943177	0.689968	0.490214	0.643825	Gm28883
	ENSMUSG00000026413	2.9227	-0.0723154	1.00864	-0.0716958	0.942844	0.968431	Pkp1
	ENSMUSG00000026411	942.566	-0.145431	0.0945382	-1.53833	0.123967	0.229305	Tmem9
	ENSMUSG00000097918	1.90651	-2.36001	1.47454	-1.60051	0.109485	0.206751	Ascl5
	ENSMUSG00000026407	36.5031	0.797927	0.314977	2.53329	0.0112997	0.0300171	Cacna1s
	ENSMUSG00000041642	1147.84	-1.61456	0.177698	-9.08599	1.0276e-19	4.60319e-18	Kif21b
	ENSMUSG00000087230	2.48841	0.9471	1.27077	0.745296	0.456093	0.613274	Mroh3
	ENSMUSG00000041605	799.185	-0.297136	0.077775	-3.82045	0.000133207	0.00056909	Inava
	ENSMUSG00000097315	1.76479	-0.178277	1.42226	-0.125348	0.900248	0.943437	Gm26568
	ENSMUSG00000097433	3.37367	-0.417997	1.07193	-0.389947	0.696576	0.807997	Gm26781
	ENSMUSG00000041570	1888.44	0.0785701	0.0720949	1.08982	0.275794	0.427036	Camsap2
	ENSMUSG00000097403	19.3471	-0.291682	0.414004	-0.704539	0.481097	0.635784	9230116N13Rik
	ENSMUSG00000026404	450.045	-0.350314	0.112255	-3.1207	0.00180421	0.00591551	Ddx59
	ENSMUSG00000041498	1851.35	-0.35309	0.0858154	-4.11453	3.87972e-05	0.000185745	Kif14
	ENSMUSG00000104509	6.95651	-1.08354	0.689536	-1.57141	0.116088	0.217286	Gm33994
	ENSMUSG00000104366	1.10836	-0.666558	1.65519	-0.402708	0.687163	NA	4933409D19Rik
	ENSMUSG00000097229	101.49	-0.272894	0.212165	-1.28624	0.19836	0.333396	Platr23
	ENSMUSG00000041483	5781.74	-0.192398	0.063047	-3.05166	0.00227581	0.00727744	Zfp281
	ENSMUSG00000097113	273.082	-0.211656	0.188736	-1.12144	0.262101	0.410958	Gm19705
	ENSMUSG00000097448	266.363	-1.1099	0.141597	-7.83841	4.56296e-15	1.15615e-13	Platr22
	ENSMUSG00000092912	1.06517	-2.12225	1.99844	-1.06195	0.288257	NA	Gm24086
	ENSMUSG00000104360	1.18716	-0.689425	1.63964	-0.420474	0.674139	NA	Gm8762
	ENSMUSG00000103953	30.165	-0.247746	0.354368	-0.699122	0.484476	0.638627	Gm29718
	ENSMUSG00000026398	1153.62	-0.480665	0.169324	-2.83872	0.0045295	0.0134586	Nr5a2
	ENSMUSG00000026395	5.25871	1.74979	0.962267	1.8184	0.0690025	0.141109	Ptprc
	ENSMUSG00000026393	1176.84	-0.0464172	0.0744071	-0.623827	0.532741	0.680976	Nek7
	ENSMUSG00000019230	7.95744	1.5273	0.720203	2.12066	0.0339506	0.0776153	Lhx9
	ENSMUSG00000079283	109.184	-0.00196874	0.200344	-0.00982683	0.992159	0.994651	2310009B15Rik
	ENSMUSG00000056268	890.256	-0.0874559	0.0912459	-0.958464	0.337829	0.4961	Dennd1b
	ENSMUSG00000104900	1.29423	-3.75333	1.83304	-2.0476	0.0405992	NA	4930596I21Rik
	ENSMUSG00000085361	1.93632	-1.146	1.45224	-0.789131	0.430036	0.589588	Gm16305
	ENSMUSG00000063681	6.45699	-0.436651	0.785211	-0.556094	0.578147	0.719228	Crb1
	ENSMUSG00000033964	634.367	-0.025252	0.0956464	-0.264014	0.791769	0.874741	Zbtb41
	ENSMUSG00000033952	3452.82	-0.131789	0.0734627	-1.79395	0.0728209	0.147666	Aspm
	ENSMUSG00000026368	1.08173	1.42671	1.75339	0.813686	0.415825	NA	F13b
	ENSMUSG00000089991	6.83648	4.89127	1.234	3.96375	7.37803e-05	0.000335097	Gm16332
	ENSMUSG00000104496	38.495	0.743443	0.326815	2.27481	0.0229174	0.0555042	Gm5837
	ENSMUSG00000085867	1.14005	4.25764	2.19927	1.93593	0.0528763	NA	Gm5834
	ENSMUSG00000026365	3.02019	0.0731445	1.01906	0.0717767	0.94278	0.968431	Cfh
	ENSMUSG00000052726	90.3287	-0.82279	0.216667	-3.79748	0.000146174	0.000617901	Kcnt2
	ENSMUSG00000101795	242.743	0.0668127	0.14235	0.469356	0.638815	0.766066	Gm5835
	ENSMUSG00000026361	3606.9	0.0958828	0.0649124	1.47711	0.139646	0.252284	Cdc73
	ENSMUSG00000033849	1.03344	-2.12614	1.98048	-1.07355	0.283025	NA	B3galt2
	ENSMUSG00000089640	4.8585	0.227188	0.872136	0.260497	0.794481	0.876732	Gm6397
	ENSMUSG00000018196	596.495	0.370425	0.0893743	4.14464	3.40343e-05	0.000165026	Glrx2
	ENSMUSG00000018199	1746.18	0.273232	0.0716724	3.81224	0.000137715	0.00058564	Ro60
	ENSMUSG00000018189	2658.86	0.28703	0.0779998	3.67988	0.000233346	0.000944098	Uchl5
	ENSMUSG00000100455	30.9026	-0.349386	0.401282	-0.870675	0.383932	0.543586	Gm29170
	ENSMUSG00000026360	46.4531	-0.709424	0.318179	-2.22964	0.0257714	0.0614561	Rgs2
	ENSMUSG00000100389	1.02531	-0.635649	1.97216	-0.322311	0.747217	NA	Rbm6-ps2
	ENSMUSG00000100441	3.75378	0.352581	0.929716	0.379235	0.704513	0.813516	Gm7266
	ENSMUSG00000097130	9.51313	0.804017	0.640147	1.25599	0.20912	0.347519	Gm5262
	ENSMUSG00000101564	1.08319	1.95994	1.8674	1.04956	0.293922	NA	Gm5703
	ENSMUSG00000082588	14.3074	-0.481773	0.507519	-0.94927	0.342483	0.500995	Gm15443
	ENSMUSG00000056220	50.9155	-0.0104028	0.413717	-0.0251447	0.97994	0.986303	Pla2g4a
	ENSMUSG00000032487	80.7626	2.54699	0.467859	5.44393	5.21168e-08	4.30582e-07	Ptgs2
	ENSMUSG00000099875	24.7061	0.629399	0.356556	1.76522	0.0775274	0.15549	Rbm3-ps
	ENSMUSG00000100690	3.83094	1.71726	0.973593	1.76383	0.0777599	0.155821	Gm4322
	ENSMUSG00000099447	1.22589	0.364511	1.6	0.227819	0.819787	NA	2310030A07Rik
	ENSMUSG00000006010	677.947	-0.0535989	0.0882622	-0.607269	0.543672	0.690294	Odr4
	ENSMUSG00000006005	12807.7	0.266058	0.0584058	4.55534	5.2302e-06	2.9861e-05	Tpr
	ENSMUSG00000006014	7.19422	0.138201	0.709787	0.194708	0.845622	0.907528	Prg4
	ENSMUSG00000066842	27.7966	-0.781018	0.379562	-2.05768	0.0396207	0.0886103	Hmcn1
	ENSMUSG00000097426	5.01485	0.188301	0.910637	0.20678	0.836182	0.902259	Gm8941
	ENSMUSG00000100954	6.09412	-0.450965	0.820865	-0.549378	0.582746	0.723129	Gm10138
	ENSMUSG00000023150	6188.01	-0.493088	0.0789864	-6.2427	4.30094e-10	5.02044e-09	Ivns1abp
	ENSMUSG00000052748	1255.81	-0.726684	0.0906595	-8.01553	1.09665e-15	3.05982e-14	Swt1
	ENSMUSG00000053286	1450.67	0.100482	0.0808185	1.2433	0.213756	0.352903	Trmt1l
	ENSMUSG00000103928	23.9138	-0.255883	0.406546	-0.629406	0.529083	0.678151	Gm37893
	ENSMUSG00000026484	2987.86	-0.465484	0.0657485	-7.07977	1.44396e-12	2.56781e-11	Rnf2
	ENSMUSG00000103238	2.67322	-1.10889	1.1773	-0.94189	0.346249	0.505277	Gm36527
	ENSMUSG00000100551	1.56043	0.125222	1.68057	0.0745114	0.940603	0.967366	Gm19503
	ENSMUSG00000026483	807.641	-1.09962	0.299734	-3.66864	0.000243842	0.00098394	Fam129a
	ENSMUSG00000100594	25.4225	0.149596	0.373236	0.400809	0.68856	0.802719	2810414N06Rik
	ENSMUSG00000043019	1440.52	0.24001	0.0772212	3.10809	0.00188303	0.00613603	Edem3
	ENSMUSG00000032666	432.272	0.0296663	0.120068	0.24708	0.804846	0.883077	1700025G04Rik
	ENSMUSG00000014980	676.334	0.557055	0.105613	5.27449	1.33127e-07	1.02268e-06	Tsen15
	ENSMUSG00000032649	32.3851	3.16174	0.41357	7.64499	2.08958e-14	4.84367e-13	Colgalt2
	ENSMUSG00000026482	99.2243	0.0433651	0.20509	0.211444	0.832541	0.899656	Rgl1
	ENSMUSG00000080950	28.2143	0.468346	0.341938	1.36968	0.170787	0.296066	Gm7278
	ENSMUSG00000008475	4115.81	0.536221	0.0992476	5.40286	6.55869e-08	5.32545e-07	Arpc5
	ENSMUSG00000026480	66.4294	-1.43282	0.425284	-3.36908	0.000754204	0.00272533	Ncf2
	ENSMUSG00000042772	4158.06	-0.0178046	0.0771713	-0.230716	0.817536	0.890221	Smg7
	ENSMUSG00000100394	1.36311	0.0391471	1.90722	0.0205258	0.983624	NA	Gm28791
	ENSMUSG00000100702	3.53961	1.04105	0.980237	1.06204	0.288217	0.441124	Gm8976
	ENSMUSG00000042751	881.557	-0.818108	0.104744	-7.81057	5.69293e-15	1.42209e-13	Nmnat2
	ENSMUSG00000099969	2.13008	0.236719	1.30944	0.180779	0.856541	0.914698	Gm28960
	ENSMUSG00000026479	1483.57	1.06077	0.462216	2.29496	0.0217354	0.0529678	Lamc2
	ENSMUSG00000026478	11518.2	-0.205666	0.0807431	-2.54716	0.0108604	0.0290208	Lamc1
	ENSMUSG00000073538	41.0692	-0.771866	0.329736	-2.34086	0.0192395	0.0477177	E330020D12Rik
	ENSMUSG00000042708	30.9212	-1.24828	0.382553	-3.26303	0.00110229	0.00381811	Shcbp1l
	ENSMUSG00000103543	2.21859	-1.07505	1.1658	-0.922162	0.356444	0.516049	Gm37669
	ENSMUSG00000042699	17324.9	0.47967	0.08614	5.56849	2.56956e-08	2.24432e-07	Dhx9
	ENSMUSG00000042684	232.904	-0.464884	0.127731	-3.63954	0.000273123	0.00108865	Npl
	ENSMUSG00000099858	7.42224	-0.506708	0.645375	-0.785138	0.432373	0.591646	Gm6652
	ENSMUSG00000042671	7.72779	-0.0280681	0.88312	-0.0317829	0.974645	0.983212	Rgs8
	ENSMUSG00000026475	125.983	0.589695	0.209749	2.81144	0.00493209	0.0144905	Rgs16
	ENSMUSG00000066800	6.1552	-2.85549	0.910766	-3.13526	0.00171703	0.00566203	Rnasel
	ENSMUSG00000045968	1.25484	0.803227	1.80153	0.445857	0.655701	NA	Teddm2
	ENSMUSG00000026473	6529.48	0.128957	0.0787046	1.63849	0.101319	0.193895	Glul
	ENSMUSG00000100014	2.398	5.17438	1.58868	3.25704	0.00112581	0.00388813	Gm29290
	ENSMUSG00000004110	2.47229	1.233	1.2292	1.00309	0.315818	0.472469	Cacna1e
	ENSMUSG00000096950	1.35653	0.378909	1.47991	0.256035	0.797924	NA	Gm9530
	ENSMUSG00000056708	449.626	1.17882	0.156947	7.51094	5.87058e-14	1.27324e-12	Ier5
	ENSMUSG00000026471	3.29303	-0.179646	1.40292	-0.128051	0.898108	0.942264	Mr1
	ENSMUSG00000026470	1052.04	0.302397	0.0745426	4.0567	4.97711e-05	0.000233184	Stx6
	ENSMUSG00000104181	1.40878	-0.205315	1.60903	-0.127602	0.898464	0.94259	Gm8850
	ENSMUSG00000033722	121.484	0.494004	0.335211	1.47371	0.140559	0.253546	BC034090
	ENSMUSG00000026469	692.036	-0.812851	0.0880722	-9.22937	2.7223e-20	1.30186e-18	Xpr1
	ENSMUSG00000033701	1758.78	-0.0187016	0.0574446	-0.325559	0.744758	0.842594	Acbd6
	ENSMUSG00000026468	1.19141	-0.51062	1.80991	-0.282124	0.777848	NA	Lhx4
	ENSMUSG00000033684	354.159	-0.0869304	0.127927	-0.679531	0.496801	0.65048	Qsox1
	ENSMUSG00000033671	1056.05	-0.0591016	0.111942	-0.527968	0.597521	0.733193	Cep350
	ENSMUSG00000026466	454.033	0.280135	0.101144	2.76966	0.00561146	0.0162062	Tor1aip1
	ENSMUSG00000102964	2.64577	-1.06589	1.23795	-0.861008	0.389234	0.54907	9430034N14Rik
	ENSMUSG00000050565	4004.28	-0.0584412	0.0579107	-1.00916	0.312898	0.469126	Tor1aip2
	ENSMUSG00000015484	2.87517	0.0297135	1.20115	0.0247375	0.980264	0.986537	Fam163a
	ENSMUSG00000060985	396.177	-0.614008	0.111099	-5.52667	3.2636e-08	2.80324e-07	Tdrd5
	ENSMUSG00000026602	3.47848	0.827931	0.947627	0.873688	0.382288	0.542117	Nphs2
	ENSMUSG00000026601	9.89766	0.717025	0.667421	1.07432	0.282679	0.435115	Axdnd1
	ENSMUSG00000078193	24.2677	-0.011975	0.396085	-0.0302334	0.975881	0.984084	Gm2000
	ENSMUSG00000026600	3468.37	0.465159	0.0703464	6.61241	3.78117e-11	5.34667e-10	Soat1
	ENSMUSG00000101523	57.4578	0.070293	0.248678	0.282667	0.777432	0.86475	Csnk2a3
	ENSMUSG00000026596	3689.59	-0.0330004	0.0851161	-0.387711	0.69823	0.809076	Abl2
	ENSMUSG00000104293	1.32538	0.400941	1.63711	0.244907	0.806528	NA	Gm38043
	ENSMUSG00000060519	1166.23	-0.418654	0.116906	-3.58112	0.000342123	0.00133143	Tor3a
	ENSMUSG00000033557	1202.72	-0.0478046	0.0642359	-0.744203	0.456753	0.613968	Fam20b
	ENSMUSG00000046057	5.73056	-0.0767547	0.736967	-0.104149	0.917051	0.954029	Gm15428
	ENSMUSG00000026594	1924.08	-0.75641	0.0988841	-7.64946	2.01823e-14	4.68572e-13	Ralgps2
	ENSMUSG00000103303	1.44561	-2.44003	1.85313	-1.31671	0.187936	0.31898	Gm37802
	ENSMUSG00000102960	3.41297	-2.6536	1.34836	-1.96803	0.0490648	0.106078	Gm37943
	ENSMUSG00000101905	1.5252	-0.951243	1.5443	-0.615971	0.537914	0.685689	4930439D14Rik
	ENSMUSG00000109913	1.21048	-0.377262	1.68668	-0.223671	0.823013	NA	Gm30694
	ENSMUSG00000070565	688.6	-0.165883	0.0901643	-1.83978	0.0657998	0.135696	Rasal2
	ENSMUSG00000049881	1384.17	-0.427337	0.0950111	-4.49775	6.86748e-06	3.82923e-05	2810025M15Rik
	ENSMUSG00000033488	107.546	-0.503741	0.192757	-2.61335	0.00896598	0.0245328	Cryzl2
	ENSMUSG00000026589	29.6281	6.98155	1.07083	6.51977	7.04151e-11	9.40921e-10	Sec16b
	ENSMUSG00000004031	49.2637	0.37652	0.267889	1.4055	0.159871	0.281029	Brinp2
	ENSMUSG00000026587	52.5834	0.628975	0.315295	1.99488	0.0460561	0.100457	Astn1
	ENSMUSG00000040782	802.112	0.159703	0.07914	2.01798	0.0435933	0.0960382	Cop1
	ENSMUSG00000103572	1.82419	1.30697	1.42986	0.914055	0.360688	0.520454	Gm37115
	ENSMUSG00000026729	1.18152	0.366911	1.67588	0.218937	0.826699	NA	4930562F07Rik
	ENSMUSG00000026725	1.7003	-0.325857	1.89449	-0.172003	0.863435	0.919323	Tnn
	ENSMUSG00000058267	1526.55	0.228016	0.0678189	3.36213	0.000773446	0.00278869	Mrps14
	ENSMUSG00000014226	9366.44	-0.0274676	0.0631834	-0.434729	0.663759	0.785903	Cacybp
	ENSMUSG00000103006	4.33427	0.515929	0.904578	0.570354	0.568438	0.711402	4933417C20Rik
	ENSMUSG00000026721	504.735	-1.32358	0.139072	-9.51724	1.77837e-21	9.85905e-20	Rabgap1l
	ENSMUSG00000103432	1.59359	3.54704	1.73863	2.04014	0.0413365	0.0917519	6720464F23Rik
	ENSMUSG00000103632	3.15379	-0.192313	1.1596	-0.165845	0.868279	0.922448	Gm38329
	ENSMUSG00000040423	1414.55	0.392554	0.0817619	4.80118	1.57733e-06	9.97365e-06	Rc3h1
	ENSMUSG00000103343	1.20603	-0.969991	1.89554	-0.511724	0.608844	NA	Gm37052
	ENSMUSG00000103739	1.65918	0.740567	1.28948	0.574317	0.565754	0.70959	Gm37653
	ENSMUSG00000026715	1.8886	3.13134	1.61437	1.93967	0.0524196	0.112063	Serpinc1
	ENSMUSG00000043467	276.376	-0.0396049	0.140221	-0.282446	0.777602	0.864848	Zbtb37
	ENSMUSG00000104016	1.87566	0.875283	1.30996	0.668176	0.504021	0.657058	Gm37362
	ENSMUSG00000053332	3996.65	-0.14065	0.067197	-2.0931	0.0363401	0.0822786	Gas5
	ENSMUSG00000064440	64.6688	0.505638	0.235732	2.14497	0.0319554	0.0738313	Gm26224
	ENSMUSG00000080463	57.6933	0.408537	0.284333	1.43682	0.150768	0.268512	Gm22489
	ENSMUSG00000064816	130.171	0.430899	0.182945	2.35535	0.0185053	0.0461177	Gm22357
	ENSMUSG00000084667	176.267	-0.0392594	0.148642	-0.264121	0.791687	0.874695	Gm23212
	ENSMUSG00000077220	193.689	-0.0520014	0.188635	-0.275672	0.7828	0.868355	Snord78
	ENSMUSG00000065160	65.4244	0.245143	0.248259	0.987448	0.323423	0.481283	Gm50452
	ENSMUSG00000064968	65.6754	0.217877	0.233227	0.934185	0.350209	0.509139	Snord47
	ENSMUSG00000065228	45.8048	0.358327	0.282738	1.26735	0.205031	0.342076	Gm25789
	ENSMUSG00000026709	2157.29	-0.173701	0.0802696	-2.16396	0.0304671	0.0708396	Dars2
	ENSMUSG00000026708	530.058	0.269893	0.10564	2.55485	0.0106235	0.0284809	Cenpl
	ENSMUSG00000026705	734.353	0.239688	0.0937183	2.55754	0.0105415	0.0282968	Klhl20
	ENSMUSG00000044835	180.733	0.942323	0.192966	4.88336	1.04292e-06	6.81153e-06	Ankrd45
	ENSMUSG00000049160	2.42573	0.051989	1.27389	0.0408111	0.967446	0.979056	Tex50
	ENSMUSG00000102817	2.31207	-0.297168	1.11986	-0.265362	0.79073	0.874047	Gm6185
	ENSMUSG00000026701	13302.4	0.289091	0.0939635	3.07663	0.00209352	0.00674122	Prdx6
	ENSMUSG00000066755	8.0122	2.00918	0.670671	2.99577	0.00273749	0.00858188	Tnfsf18
	ENSMUSG00000040323	5.61567	0.661481	0.763505	0.866374	0.386285	0.54608	Gm15429
	ENSMUSG00000102399	1.89835	0.720492	1.34974	0.5338	0.59348	0.730217	Gm5049
	ENSMUSG00000040297	1460.04	-0.210087	0.0860664	-2.44098	0.0146474	0.0377024	Suco
	ENSMUSG00000102254	2.73788	-0.635908	1.09813	-0.579082	0.562534	0.706846	Gm7496
	ENSMUSG00000103158	3.34678	-1.60861	1.05789	-1.52058	0.128364	0.235725	Gm31925
	ENSMUSG00000026698	142.272	0.0620109	0.155212	0.399523	0.689508	0.803103	Pigc
	ENSMUSG00000040265	2.39244	-0.148294	1.16803	-0.126961	0.898971	0.942803	Dnm3
	ENSMUSG00000078190	1.56211	3.65379	1.89972	1.92334	0.054438	0.115715	Dnm3os
	ENSMUSG00000026694	1029.75	0.326688	0.114237	2.85973	0.00424008	0.0126856	Eef1aknmt
	ENSMUSG00000026696	418.314	-0.325536	0.127647	-2.55028	0.0107637	0.0287986	Vamp4
	ENSMUSG00000040225	16056.8	0.122592	0.0864067	1.41878	0.155963	0.275436	Prrc2c
	ENSMUSG00000098259	3.07814	-0.919447	1.05846	-0.868661	0.385033	0.5447	Gm27616
	ENSMUSG00000026586	12.2421	3.40314	0.706338	4.818	1.45001e-06	9.23734e-06	Prrx1
	ENSMUSG00000040124	304.631	-0.0475835	0.115734	-0.411145	0.680967	0.797956	Gorab
	ENSMUSG00000102117	6.75069	0.362496	0.674444	0.537474	0.59094	0.728485	Rpsa-ps1
	ENSMUSG00000026585	2389.37	-0.062011	0.0620891	-0.998743	0.317919	0.474877	Kifap3
	ENSMUSG00000026584	757.953	-0.0777727	0.0779008	-0.998354	0.318107	0.475092	Scyl3
	ENSMUSG00000041406	2171.98	-0.0685723	0.0719136	-0.953537	0.340318	0.498687	BC055324
	ENSMUSG00000041396	339.108	0.15985	0.109743	1.45659	0.14523	0.260489	Mettl18
	ENSMUSG00000026580	2.78096	1.29127	1.05908	1.21924	0.222755	0.363706	Selp
	ENSMUSG00000026579	204.75	0.591849	0.563999	1.04938	0.294003	0.447913	F5
	ENSMUSG00000040918	1769.78	0.359683	0.105118	3.4217	0.000622302	0.00229518	Slc19a2
	ENSMUSG00000026578	283.136	-0.59621	0.128634	-4.63492	3.57076e-06	2.10526e-05	Ccdc181
	ENSMUSG00000026577	841.888	0.0381052	0.10293	0.370204	0.711231	0.818469	Blzf1
	ENSMUSG00000026575	1001.37	-0.0633274	0.11134	-0.568774	0.56951	0.71203	Nme7
	ENSMUSG00000026576	3344.53	-0.942583	0.0867077	-10.8708	1.58778e-27	1.6054e-25	Atp1b1
	ENSMUSG00000104011	11.6448	-1.67839	0.536614	-3.12775	0.00176152	0.00579611	Gm32391
	ENSMUSG00000097281	4.53246	-0.239885	0.897161	-0.267383	0.789174	0.873055	Gm26685
	ENSMUSG00000102389	1.29548	-1.52346	1.77733	-0.857162	0.391355	NA	D630023O14Rik
	ENSMUSG00000040848	1455.24	0.479786	0.108916	4.40509	1.05738e-05	5.71426e-05	Sft2d2
	ENSMUSG00000040843	1486.87	0.0330013	0.0837245	0.394165	0.693459	0.805835	Tiprl
	ENSMUSG00000102302	21.0604	-0.796948	0.397848	-2.00315	0.0451617	0.098929	Gm38190
	ENSMUSG00000040836	271.245	-0.0421217	0.124918	-0.337196	0.735969	0.837047	Gpr161
	ENSMUSG00000026571	420.147	-0.492787	0.102398	-4.81248	1.4907e-06	9.47385e-06	Dcaf6
	ENSMUSG00000026568	283.638	0.23578	0.124833	1.88877	0.0589229	0.12375	Mpc2
	ENSMUSG00000026567	3.50371	0.97126	0.982378	0.988682	0.322819	0.480688	Adcy10
	ENSMUSG00000026566	2357.53	0.229455	0.0551385	4.16142	3.16268e-05	0.000154375	Mpzl1
	ENSMUSG00000040723	46.1752	1.71949	0.289076	5.94822	2.7108e-09	2.78868e-08	Rcsd1
	ENSMUSG00000040713	246.446	-0.850029	0.134263	-6.33108	2.43448e-10	2.98967e-09	Creg1
	ENSMUSG00000026565	1916.17	-0.123162	0.104022	-1.18399	0.236415	0.380605	Pou2f1
	ENSMUSG00000026564	1632.67	1.28995	0.186068	6.93269	4.12919e-12	6.88728e-11	Dusp27
	ENSMUSG00000000544	2407.62	-0.440103	0.152459	-2.8867	0.00389302	0.0117499	Gpa33
	ENSMUSG00000040629	587.099	-0.307952	0.129228	-2.38301	0.0171718	0.0432052	Mael
	ENSMUSG00000040612	73.9676	0.471047	0.359362	1.31079	0.18993	0.321721	Ildr2
	ENSMUSG00000103400	1.77813	-0.404885	1.24865	-0.324259	0.745742	0.843149	Gm15853
	ENSMUSG00000026563	133.621	0.618903	0.194457	3.18272	0.00145897	0.00489542	Tada1
	ENSMUSG00000089853	1.66581	-0.729918	1.34528	-0.542578	0.587421	0.726382	NA
	ENSMUSG00000040596	145.48	-0.110445	0.276629	-0.399251	0.689708	0.803279	Pogk
	ENSMUSG00000084093	6.96518	0.797852	0.707411	1.12785	0.259384	0.407963	Gm16418
	ENSMUSG00000086925	2.57986	1.32215	1.14652	1.15319	0.248831	0.395023	Gm6286
	ENSMUSG00000097823	1.71087	0.05742	1.33254	0.0430906	0.965629	0.977973	Gm16701
	ENSMUSG00000060568	18.3374	0.0257226	0.48871	0.0526336	0.958024	0.97464	Fam78b
	ENSMUSG00000026558	8819.5	-0.0752631	0.0552454	-1.36234	0.17309	0.299088	Uck2
	ENSMUSG00000102909	1.09537	-0.39621	1.74102	-0.227574	0.819978	NA	Gm2453
	ENSMUSG00000052428	1358.12	0.879146	0.0868072	10.1276	4.16879e-24	2.9604e-22	Tmco1
	ENSMUSG00000026687	4205.66	-0.63	0.0669074	-9.416	4.68581e-21	2.48114e-19	Aldh9a1
	ENSMUSG00000026688	378.023	-0.336101	0.120959	-2.77864	0.00545869	0.0158145	Mgst3
	ENSMUSG00000015843	79.2025	1.78813	0.271289	6.59122	4.36222e-11	6.11777e-10	Rxrg
	ENSMUSG00000026686	23.7429	2.47661	0.596583	4.15133	3.30556e-05	0.000160758	Lmx1a
	ENSMUSG00000052534	648.385	-0.454224	0.096386	-4.71255	2.44631e-06	1.48961e-05	Pbx1
	ENSMUSG00000026683	1728.59	0.231652	0.0588412	3.9369	8.2541e-05	0.000371076	Nuf2
	ENSMUSG00000038530	4.5417	2.85231	1.2781	2.23168	0.025636	0.0611923	Rgs4
	ENSMUSG00000070532	1.50127	2.49529	1.95836	1.27418	0.202601	0.338993	Ccdc190
	ENSMUSG00000026675	565.556	-0.24129	0.12281	-1.96474	0.0494441	0.106763	Hsd17b7
	ENSMUSG00000097503	25.4079	-0.434732	0.383287	-1.13422	0.256702	0.404572	3110045C21Rik
	ENSMUSG00000026674	19.7448	2.46101	0.512941	4.79784	1.60387e-06	1.01203e-05	Ddr2
	ENSMUSG00000026670	1494.51	-0.0609664	0.0927846	-0.657074	0.511133	0.663015	Uap1
	ENSMUSG00000026667	1991.56	0.140546	0.0835535	1.6821	0.0925489	0.179855	Uhmk1
	ENSMUSG00000096964	1.52745	-0.140579	1.40866	-0.0997961	0.920506	0.956359	Gm6345
	ENSMUSG00000102752	76.7126	-0.360642	0.253448	-1.42294	0.154753	0.273776	Gm7694
	ENSMUSG00000038473	46.3442	-0.260826	0.283125	-0.921239	0.356926	0.516521	Nos1ap
	ENSMUSG00000102193	3.06708	-2.60981	1.193	-2.1876	0.028699	0.0673481	Gm7299
	ENSMUSG00000038463	49.5265	-0.757162	0.316008	-2.39602	0.0165742	0.0419151	Olfml2b
	ENSMUSG00000026663	1537.55	0.221596	0.0729859	3.03614	0.00239627	0.00761677	Atf6
	ENSMUSG00000053925	27.3799	-0.161482	0.354155	-0.455963	0.648416	0.77345	Gm9929
	ENSMUSG00000026659	486.382	0.580736	0.0999463	5.81048	6.22945e-09	6.03422e-08	Dusp12
	ENSMUSG00000096968	5.61555	0.194777	0.716393	0.271885	0.78571	0.870674	Gm26620
	ENSMUSG00000070524	3.4611	0.440279	1.07291	0.41036	0.681542	0.798366	Fcrlb
	ENSMUSG00000089838	4.25036	-0.178932	0.866165	-0.20658	0.836338	0.902381	Gm2962
	ENSMUSG00000026656	8.59519	-0.76905	0.641848	-1.19818	0.230847	0.37347	Fcgr2b
	ENSMUSG00000103676	1.59963	1.63509	1.70862	0.956964	0.338586	0.496937	Gm38204
	ENSMUSG00000104340	16.5151	-1.08056	0.502054	-2.15227	0.0313757	0.0726421	Gm10522
	ENSMUSG00000059498	31.9487	2.30396	0.378659	6.08452	1.16844e-09	1.27884e-08	Fcgr3
	ENSMUSG00000026649	29.6413	-0.830646	0.356371	-2.33085	0.0197615	0.0488016	Cfap126
	ENSMUSG00000058076	2758.71	-0.270176	0.0687944	-3.9273	8.59036e-05	0.000384808	Sdhc
	ENSMUSG00000056569	11.9314	-1.12035	0.549379	-2.03929	0.0414208	0.0919196	Mpz
	ENSMUSG00000038370	34.8713	0.406869	0.336231	1.21009	0.226245	0.36805	Pcp4l1
	ENSMUSG00000005674	324.948	0.0842171	0.115227	0.73088	0.464852	0.621119	Tomm40l
	ENSMUSG00000005681	220.632	0.0228332	0.161938	0.140999	0.887871	0.935448	Apoa2
	ENSMUSG00000058715	6.18415	2.24771	0.780861	2.8785	0.00399575	0.0120257	Fcer1g
	ENSMUSG00000013593	4988.79	-0.109208	0.0579547	-1.88436	0.0595162	0.124823	Ndufs2
	ENSMUSG00000006403	104.948	0.249304	0.207105	1.20376	0.228683	0.370971	Adamts4
	ENSMUSG00000052423	1174.1	0.501601	0.101443	4.94464	7.62846e-07	5.07123e-06	B4galt3
	ENSMUSG00000062729	369.769	-0.439826	0.108227	-4.06393	4.82523e-05	0.000226666	Ppox
	ENSMUSG00000053483	1699.89	-0.345056	0.0690749	-4.99539	5.87175e-07	3.99727e-06	Usp21
	ENSMUSG00000062963	1513.72	0.26778	0.0798132	3.35509	0.000793389	0.00285429	Ufc1
	ENSMUSG00000079137	3.69426	0.420197	1.08488	0.38732	0.698519	0.809147	Rpl27-ps1
	ENSMUSG00000103983	29.0112	0.413578	0.413853	0.999335	0.317633	0.474482	Gm20045
	ENSMUSG00000013973	189.634	-0.147679	0.149689	-0.986578	0.323849	0.481769	Dedd
	ENSMUSG00000013997	745.143	0.0323415	0.0908951	0.355811	0.721982	0.826897	Nit1
	ENSMUSG00000006412	2702.31	-0.181683	0.0573177	-3.16976	0.00152565	0.00509824	Pfdn2
	ENSMUSG00000102929	12.7684	-0.142598	0.56046	-0.25443	0.799163	0.879616	Gm37154
	ENSMUSG00000045259	23.8631	-1.7545	0.407988	-4.30036	1.70518e-05	8.80283e-05	Klhdc9
	ENSMUSG00000006411	95.4319	-0.1056	0.211414	-0.499493	0.617432	0.750211	Nectin4
	ENSMUSG00000048865	197.993	-0.833211	0.306123	-2.72182	0.00649242	0.0184667	Arhgap30
	ENSMUSG00000026641	3234.62	0.212082	0.0832595	2.54724	0.0108579	0.0290178	Usf1
	ENSMUSG00000103711	66.7381	-0.273623	0.328994	-0.831696	0.405581	0.56485	Tstd1
	ENSMUSG00000097045	23.1075	-0.268383	0.374823	-0.716027	0.473975	0.629309	NA
	ENSMUSG00000038235	2473.98	0.222754	0.0593432	3.75366	0.000174275	0.000724853	F11r
	ENSMUSG00000091993	11.8495	1.13051	0.636044	1.77741	0.0755012	0.152185	B930036N10Rik
	ENSMUSG00000060244	36.8416	0.271218	0.341362	0.794519	0.426894	0.586492	Alyref2
	ENSMUSG00000038209	1.22863	2.76889	1.82796	1.51474	0.129839	NA	Itln1
	ENSMUSG00000059058	11.5806	0.264115	0.596158	0.443029	0.657745	0.781103	Tma7-ps
	ENSMUSG00000038147	34.9163	9.19632	1.22776	7.49034	6.86961e-14	1.47336e-12	Cd84
	ENSMUSG00000015314	1.206	-0.715572	1.78885	-0.400018	0.689143	NA	Slamf6
	ENSMUSG00000026556	1635.31	0.232538	0.0728054	3.19397	0.00140331	0.00473065	Vangl2
	ENSMUSG00000051251	1.29573	-0.360001	1.58758	-0.22676	0.82061	NA	Nhlh1
	ENSMUSG00000003458	1695.47	0.259152	0.0654257	3.96102	7.46306e-05	0.000338669	Ncstn
	ENSMUSG00000026553	6752.63	0.102166	0.0498893	2.04787	0.0405732	0.0903598	Copa
	ENSMUSG00000103380	3.04942	0.258375	1.02737	0.251491	0.801434	0.880858	Gm37756
	ENSMUSG00000003464	2407.2	-0.198766	0.055578	-3.57634	0.000348444	0.0013538	Pex19
	ENSMUSG00000026554	3840.64	-0.553289	0.0730788	-7.57112	3.70018e-14	8.2701e-13	Dcaf8
	ENSMUSG00000013698	1082.52	0.689247	0.123403	5.58535	2.33232e-08	2.05572e-07	Pea15a
	ENSMUSG00000007122	35.2214	-0.872451	0.32994	-2.64427	0.0081867	0.0226339	Casq1
	ENSMUSG00000007107	8.93723	0.842383	0.73888	1.14008	0.254252	0.401468	Atp1a4
	ENSMUSG00000038034	1288.94	-1.32792	0.1082	-12.2729	1.2667e-34	2.42305e-32	Igsf8
	ENSMUSG00000007097	89.4735	-4.63531	0.724851	-6.39484	1.60712e-10	2.03603e-09	Atp1a2
	ENSMUSG00000038026	19.4261	0.058695	0.503519	0.116569	0.907201	0.947823	Kcnj9
	ENSMUSG00000044708	40.1221	-0.701153	0.299517	-2.34094	0.0192351	0.0477125	Kcnj10
	ENSMUSG00000050229	1230.35	0.195913	0.0981378	1.99631	0.0459006	0.100217	Pigm
	ENSMUSG00000102278	9.74315	-1.37726	0.707577	-1.94644	0.0516021	0.110595	Gm37145
	ENSMUSG00000103357	2.37696	3.96891	1.52343	2.60526	0.00918057	0.0250515	Gm7804
	ENSMUSG00000026548	15.2548	1.14515	0.504441	2.27014	0.0231993	0.0560719	Slamf9
	ENSMUSG00000037995	2291.33	0.0198367	0.0817208	0.242737	0.808209	0.885166	Igsf9
	ENSMUSG00000026547	4809.88	0.217893	0.117231	1.85867	0.0630743	0.130889	Tagln2
	ENSMUSG00000026546	27.2514	-1.67619	0.369364	-4.53804	5.67806e-06	3.22187e-05	Cfap45
	ENSMUSG00000085184	3.98196	-1.04323	0.93324	-1.11785	0.263629	0.412753	4933439K11Rik
	ENSMUSG00000049598	40.433	0.432168	0.391471	1.10396	0.269611	0.419972	Vsig8
	ENSMUSG00000026544	21.1729	-0.717625	0.394947	-1.81702	0.0692147	0.141474	Dusp23
	ENSMUSG00000060128	1.69583	0.662001	1.36608	0.484599	0.627961	0.7578	Gm2710
	ENSMUSG00000037872	1.70888	2.10404	1.65843	1.2687	0.20455	0.341581	Ackr1
	ENSMUSG00000005338	48.7545	1.30216	0.271903	4.78905	1.67577e-06	1.05271e-05	Cadm3
	ENSMUSG00000037860	753.471	-0.924425	0.0984086	-9.39374	5.79061e-21	3.01353e-19	Aim2
	ENSMUSG00000043263	12.1212	7.40944	1.36	5.44813	5.09022e-08	4.20711e-07	Ifi209
	ENSMUSG00000066677	3.41775	5.79019	1.52742	3.79084	0.000150141	0.000633534	Ifi208
	ENSMUSG00000073489	1.12551	4.24108	2.30248	1.84196	0.065481	NA	Ifi204
	ENSMUSG00000090222	12.8746	7.73578	1.26868	6.09752	1.07727e-09	1.18517e-08	Ifi203-ps
	ENSMUSG00000090272	7.49027	6.88342	1.31718	5.22586	1.73349e-07	1.30754e-06	Mndal
	ENSMUSG00000039997	19.8119	8.36887	1.23795	6.76027	1.37735e-11	2.09928e-10	Ifi203
	ENSMUSG00000026535	2.68123	3.14208	1.35467	2.31944	0.0203713	0.0500513	Ifi202b
	ENSMUSG00000055033	4.51458	1.08559	1.01186	1.07287	0.28333	0.435591	Olfr420
	ENSMUSG00000026532	1224.46	0.508473	0.160202	3.17396	0.00150376	0.0050322	Spta1
	ENSMUSG00000050788	1.32632	-1.9353	1.94331	-0.995876	0.319311	NA	Olfr419
	ENSMUSG00000102920	2.72744	5.5166	1.66047	3.3223	0.000892778	0.0031689	Olfr416-ps1
	ENSMUSG00000028354	468.394	1.09255	0.201966	5.40955	6.31845e-08	5.14416e-07	Fmn2
	ENSMUSG00000050069	12.4399	2.41788	0.609808	3.96499	7.33991e-05	0.00033358	Grem2
	ENSMUSG00000026527	9.84602	1.62183	0.623467	2.6013	0.009287	0.0253004	Rgs7
	ENSMUSG00000026526	3029.4	-0.460875	0.0509713	-9.04186	1.5403e-19	6.77127e-18	Fh1
	ENSMUSG00000039783	1.12914	-2.7948	1.9726	-1.41681	0.156539	NA	Kmo
	ENSMUSG00000026525	25.2233	-0.455249	0.379475	-1.19968	0.230263	0.372863	Opn3
	ENSMUSG00000078185	467.473	-0.467149	0.114268	-4.0882	4.34733e-05	0.000206134	Chml
	ENSMUSG00000026523	24.3978	0.541656	0.413114	1.31115	0.189806	0.321562	Wdr64
	ENSMUSG00000039748	2768.1	0.0156712	0.0829283	0.188973	0.850114	0.910353	Exo1
	ENSMUSG00000104158	1.41297	1.34878	1.89385	0.712189	0.476348	0.631276	Gm38100
	ENSMUSG00000055214	3.71236	1.30611	1.11803	1.16822	0.242717	0.388191	Pld5
	ENSMUSG00000078184	18.6587	-0.183191	0.45807	-0.399919	0.689217	0.803025	Rbm8a2
	ENSMUSG00000057335	882.773	0.149528	0.100576	1.48672	0.137089	0.248745	Cep170
	ENSMUSG00000026504	167.738	0.0177907	0.149446	0.119044	0.90524	0.946364	Sdccag8
	ENSMUSG00000103367	5.67439	0.764628	0.827381	0.924154	0.355406	0.515038	Gm38158
	ENSMUSG00000019699	924.345	-0.428381	0.122128	-3.50763	0.000452113	0.00171607	Akt3
	ENSMUSG00000097892	6.55354	1.62945	0.831928	1.95864	0.0501552	0.108094	Gm26801
	ENSMUSG00000063659	678.595	-0.30661	0.0893034	-3.43335	0.000596169	0.00220569	Zbtb18
	ENSMUSG00000015961	6946.86	0.195777	0.0557525	3.51154	0.000445518	0.00169346	Adss
	ENSMUSG00000089657	1.18716	-0.997738	1.9229	-0.518871	0.603851	NA	Gm16585
	ENSMUSG00000102493	2.45818	-0.153343	1.32473	-0.115754	0.907847	0.948358	Gm8010
	ENSMUSG00000026502	1875.94	0.627756	0.093306	6.72793	1.72097e-11	2.56971e-10	Desi2
	ENSMUSG00000104126	21.1357	-0.25129	0.415937	-0.604153	0.545742	0.692027	Gm37486
	ENSMUSG00000086350	8.69184	-1.14137	0.63163	-1.80703	0.0707582	0.144074	B230369F24Rik
	ENSMUSG00000026500	282.673	-0.156535	0.133656	-1.17118	0.241525	0.38674	Cox20
	ENSMUSG00000039630	43711.9	0.349691	0.0749058	4.66841	3.03545e-06	1.81759e-05	Hnrnpu
	ENSMUSG00000104279	7.71345	1.0947	0.653629	1.67481	0.0939722	0.182237	Gm38300
	ENSMUSG00000026495	145.943	0.343519	0.174399	1.96973	0.0488693	0.105731	Efcab2
	ENSMUSG00000026494	13.4805	0.197509	0.597893	0.330341	0.741142	0.839961	Kif26b
	ENSMUSG00000055067	721.573	-0.827973	0.115858	-7.14644	8.90547e-13	1.63431e-11	Smyd3
	ENSMUSG00000096474	2.61315	1.54182	1.19945	1.28544	0.198639	0.333757	Gm5561
	ENSMUSG00000026492	219.747	0.347506	0.162859	2.13378	0.0328608	0.0754877	Tfb2m
	ENSMUSG00000082395	2.34344	0.33396	1.29008	0.258868	0.795737	0.877663	Gm15480
	ENSMUSG00000038949	537.877	0.090791	0.110628	0.820685	0.411826	0.571111	Cnst
	ENSMUSG00000038936	675.357	0.433835	0.0930992	4.65992	3.16332e-06	1.88617e-05	Sccpdh
	ENSMUSG00000087236	16.9101	0.177826	0.536924	0.331194	0.740498	0.83968	Kif28
	ENSMUSG00000026491	7985.16	0.0576437	0.0762656	0.755829	0.449752	0.607905	Ahctf1
	ENSMUSG00000073486	4.98888	0.365186	0.86101	0.424137	0.671466	0.790882	Gm10518
	ENSMUSG00000104418	2.8922	-1.65676	1.28832	-1.28599	0.198447	0.333515	Gm37070
	ENSMUSG00000026490	1288.48	0.0627405	0.0706941	0.887493	0.374813	0.534624	Cdc42bpa
	ENSMUSG00000103636	1.33328	0.384924	1.63136	0.235953	0.813469	NA	Gm38331
	ENSMUSG00000026489	343.701	-1.36406	0.223502	-6.10312	1.04015e-09	1.14729e-08	Coq8a
	ENSMUSG00000010609	350.918	0.224513	0.1221	1.83876	0.0659506	0.135954	Psen2
	ENSMUSG00000055676	20.2509	0.131771	0.419496	0.314117	0.753432	0.848816	Gm5069
	ENSMUSG00000038855	520.474	1.95566	0.389654	5.01897	5.19494e-07	3.57318e-06	Itpkb
	ENSMUSG00000053963	1.96994	2.10682	1.58131	1.33233	0.182753	0.31198	Stum
	ENSMUSG00000026496	19573.4	-0.621505	0.0874331	-7.10835	1.17439e-12	2.1132e-11	Parp1
	ENSMUSG00000058729	773.626	0.0275534	0.0856172	0.321821	0.747588	0.844427	Lin9
	ENSMUSG00000026497	40.8717	0.826218	0.326998	2.52668	0.0115147	0.0305195	Mixl1
	ENSMUSG00000026499	1456.95	0.0892609	0.0699957	1.27523	0.202226	0.338473	Acbd3
	ENSMUSG00000103649	9.48023	-0.481706	0.637237	-0.75593	0.449691	0.607862	Gm37768
	ENSMUSG00000103156	2.31797	1.08417	1.22706	0.88355	0.376939	0.536481	Gm38293
	ENSMUSG00000060743	133.541	-0.501578	0.353341	-1.41953	0.155745	0.275118	H3f3a
	ENSMUSG00000097347	49.5119	-0.289734	0.285235	-1.01577	0.309737	0.465543	NA
	ENSMUSG00000073485	9.46116	-0.669001	0.6123	-1.0926	0.274568	0.42554	H3f3aos
	ENSMUSG00000038806	2439.66	0.0659586	0.0636406	1.03642	0.300005	0.454448	Sde2
	ENSMUSG00000103979	93.966	0.0990646	0.19516	0.507606	0.61173	0.745329	Gm20305
	ENSMUSG00000066652	3402.21	-0.152264	0.330318	-0.460961	0.644827	0.770924	Lefty2
	ENSMUSG00000026520	6221.3	-0.0619486	0.0899852	-0.688431	0.491181	0.644856	Pycr2
	ENSMUSG00000038793	7288.72	-0.166432	0.142536	-1.16765	0.242947	0.388422	Lefty1
	ENSMUSG00000026519	853.736	-0.273248	0.143661	-1.90203	0.057167	0.120551	Tmem63a
	ENSMUSG00000038776	219.823	-0.0665148	0.154315	-0.431033	0.666444	0.787764	Ephx1
	ENSMUSG00000026516	4707.77	-0.0398897	0.0651923	-0.611877	0.540619	0.687898	Nvl
	ENSMUSG00000062169	1366.22	0.0414162	0.0794269	0.521437	0.602062	0.737188	Cnih4
	ENSMUSG00000038733	5387.46	0.0765595	0.0534798	1.43156	0.15227	0.270567	Wdr26
	ENSMUSG00000054135	1.80659	0.314689	1.33859	0.235091	0.814138	0.888314	A430110L20Rik
	ENSMUSG00000103260	33.125	-0.0941326	0.310176	-0.303481	0.761523	0.854079	Gm8146
	ENSMUSG00000026514	9.1355	-2.01941	0.77372	-2.60999	0.00905436	0.0247396	Cnih3
	ENSMUSG00000047369	41.7123	2.43705	0.338684	7.19564	6.21666e-13	1.16503e-11	Dnah14
	ENSMUSG00000004880	9612.19	0.0149811	0.0620497	0.241437	0.809216	0.88572	Lbr
	ENSMUSG00000089429	7.16225	-0.0776845	0.664808	-0.116852	0.906977	0.947682	Gm26004
	ENSMUSG00000022995	17832.5	-0.424924	0.0685109	-6.20228	5.56497e-10	6.38708e-09	Enah
	ENSMUSG00000102950	1.58176	-0.196118	1.3836	-0.141745	0.887281	0.935098	Gm37018
	ENSMUSG00000102760	3.92047	-1.41017	1.10781	-1.27293	0.203041	0.33957	Gm37258
	ENSMUSG00000026511	1399.48	0.32191	0.0789366	4.07808	4.54083e-05	0.000214304	Srp9
	ENSMUSG00000103018	4.04804	-0.605713	0.940329	-0.64415	0.519478	0.669726	Gm17968
	ENSMUSG00000038633	2637.08	0.118579	0.101271	1.17091	0.241636	0.386827	Degs1
	ENSMUSG00000047539	1584.67	4.46635e-05	0.0615766	0.000725334	0.999421	0.999562	Fbxo28
	ENSMUSG00000097260	3.81224	0.570875	1.08811	0.52465	0.599827	0.735172	Gm5706
	ENSMUSG00000073482	1.3484	1.03898	1.56989	0.661816	0.508089	NA	Gm10517
	ENSMUSG00000026510	1578.19	-0.151324	0.0642742	-2.35436	0.0185549	0.0462304	Trp53bp2
	ENSMUSG00000026509	1734.55	1.53544	0.442128	3.47283	0.000515005	0.00192916	Capn2
	ENSMUSG00000102234	7.67175	0.676924	0.665678	1.0169	0.309203	0.465031	Gm37885
	ENSMUSG00000104415	1.97419	0.060529	1.49091	0.0405987	0.967616	0.979098	Gm37069
	ENSMUSG00000104376	5.67365	1.95672	0.843449	2.3199	0.0203462	0.0500046	Gm37516
	ENSMUSG00000043429	1.94215	1.67286	1.66955	1.00198	0.316353	0.473103	Ccdc185
	ENSMUSG00000038576	524.435	0.88355	0.151899	5.81668	6.00278e-09	5.82794e-08	Susd4
	ENSMUSG00000079164	12.4023	0.238752	0.709908	0.336315	0.736634	0.837623	Tlr5
	ENSMUSG00000030768	368.587	-0.178737	0.122135	-1.46344	0.143346	0.257737	Disp1
	ENSMUSG00000102478	17.4288	-0.178815	0.463056	-0.386162	0.699377	0.809668	BC085271
	ENSMUSG00000046836	676.982	0.312656	0.103464	3.02189	0.002512	0.00794419	Brox
	ENSMUSG00000042901	924.223	0.225875	0.089501	2.52371	0.0116124	0.0307361	Aida
	ENSMUSG00000056050	1844.54	-0.0680809	0.0605334	-1.12468	0.260723	0.409584	Mia3
	ENSMUSG00000072258	487.594	0.300793	0.110701	2.71718	0.00658417	0.0186901	Taf1a
	ENSMUSG00000104212	1.03786	0.100112	1.91644	0.0522388	0.958338	NA	Gm37986
	ENSMUSG00000053461	2.8008	0.953325	1.09557	0.870165	0.38421	0.543898	Hhipl2
	ENSMUSG00000039384	153.656	1.26241	0.226945	5.56263	2.65739e-08	2.31627e-07	Dusp10
	ENSMUSG00000044854	11.3697	0.591405	0.569257	1.03891	0.298848	0.453245	1700056E22Rik
	ENSMUSG00000039377	8.88886	2.70966	0.747113	3.62684	0.000286912	0.00113763	Hlx
	ENSMUSG00000026621	2.85037	0.124437	1.31608	0.094551	0.924671	0.958857	Mtarc1
	ENSMUSG00000073481	691.76	0.103129	0.0860775	1.1981	0.230879	0.373476	Mtarc2
	ENSMUSG00000039349	166.019	0.0922728	0.257169	0.358802	0.719743	0.825134	C130074G19Rik
	ENSMUSG00000026620	477.3	0.274547	0.236037	1.16315	0.244767	0.390292	Mark1
	ENSMUSG00000039318	2267.66	-0.2936	0.0663603	-4.42434	9.67374e-06	5.26133e-05	Rab3gap2
	ENSMUSG00000103613	1.75684	-0.515917	1.52285	-0.338783	0.734773	0.836134	Gm34882
	ENSMUSG00000026618	3363.02	-0.556734	0.0938932	-5.92944	3.03975e-09	3.10602e-08	Iars2
	ENSMUSG00000102526	16.7567	-0.16197	0.462072	-0.35053	0.725941	0.829609	Gm37785
	ENSMUSG00000026617	1432.97	0.00336084	0.123812	0.0271446	0.978344	0.985422	Bpnt1
	ENSMUSG00000097261	3.18261	1.57473	1.03611	1.51986	0.128547	0.235989	4930532G15Rik
	ENSMUSG00000026615	17083.4	-0.0963753	0.0433105	-2.22522	0.0260666	0.0620623	Eprs
	ENSMUSG00000097615	2.74698	-0.819469	1.17635	-0.696617	0.486042	0.639951	Gm2061
	ENSMUSG00000026614	20.4742	-0.360016	0.389651	-0.923944	0.355516	0.515126	Slc30a10
	ENSMUSG00000102185	14.0837	-0.211334	0.48819	-0.432893	0.665092	0.786824	5033404E19Rik
	ENSMUSG00000039246	407.961	-0.810044	0.119154	-6.79831	1.05854e-11	1.64659e-10	Lyplal1
	ENSMUSG00000039239	191.75	1.09219	0.91346	1.19567	0.231827	0.374575	Tgfb2
	ENSMUSG00000102619	1.15866	-1.37145	2.14666	-0.638879	0.522902	NA	Gm37849
	ENSMUSG00000001305	2662.64	0.259259	0.0747824	3.46684	0.000526607	0.00196884	Rrp15
	ENSMUSG00000097784	6.07643	1.31142	0.767566	1.70854	0.0875361	0.172041	A430105J06Rik
	ENSMUSG00000097935	8.51027	0.583739	0.650946	0.896755	0.36985	0.529679	Gm3809
	ENSMUSG00000104312	8.5186	0.804256	0.645634	1.24568	0.21288	0.351785	Gm37912
	ENSMUSG00000039224	420.477	0.364696	0.162005	2.25114	0.0243768	0.0586242	D1Pas1
	ENSMUSG00000026611	5.5459	0.0969766	0.900235	0.107724	0.914215	0.952748	Spata17
	ENSMUSG00000039210	823.267	0.111616	0.0925938	1.20544	0.228034	0.370144	Gpatch2
	ENSMUSG00000104394	113.338	-0.660467	0.181595	-3.63703	0.000275798	0.00109766	Gm37254
	ENSMUSG00000104245	13.6687	-0.185853	0.545558	-0.340665	0.733355	0.834969	Gm38155
	ENSMUSG00000026610	5.10539	0.912996	0.821777	1.111	0.266567	0.416239	Esrrg
	ENSMUSG00000026609	2.36263	1.66331	1.363	1.22033	0.22234	0.363289	Ush2a
	ENSMUSG00000026608	5338.12	-0.504755	0.106533	-4.73802	2.15819e-06	1.32787e-05	Kctd3
	ENSMUSG00000037624	35.5348	3.38636	0.524344	6.45829	1.05894e-10	1.37604e-09	Kcnk2
	ENSMUSG00000102824	157.838	0.220325	0.164129	1.34239	0.179469	0.307734	Pdcd5-ps
	ENSMUSG00000026605	7131.95	-0.568014	0.0891169	-6.37381	1.84392e-10	2.31269e-09	Cenpf
	ENSMUSG00000026604	5777.42	0.59022	0.236901	2.49143	0.0127232	0.0333355	Ptpn14
	ENSMUSG00000097925	3.25562	-0.260434	1.0032	-0.259603	0.79517	0.877252	Gm26574
	ENSMUSG00000104435	41.5073	-0.330692	0.316465	-1.04496	0.296043	0.44973	Gm37422
	ENSMUSG00000026603	740.784	0.380757	0.0880767	4.32301	1.53911e-05	8.03146e-05	Smyd2
	ENSMUSG00000010175	26.2181	-0.242483	0.360612	-0.672421	0.501316	0.654519	Prox1
	ENSMUSG00000089872	827.134	0.204196	0.0804609	2.53783	0.0111543	0.0296827	Rps6kc1
	ENSMUSG00000026634	1430.28	0.0815722	0.0913331	0.893128	0.371788	0.53171	Angel2
	ENSMUSG00000037568	437.604	0.172951	0.176006	0.982644	0.325782	0.483899	Vash2
	ENSMUSG00000066595	324.314	0.460298	0.181112	2.54151	0.0110374	0.0294124	Flvcr1
	ENSMUSG00000097845	2.62808	-1.12819	1.15294	-0.978532	0.327811	0.486091	A230020J21Rik
	ENSMUSG00000057072	14.5892	0.963282	0.671083	1.43541	0.151169	0.268983	Spata45
	ENSMUSG00000026632	130.894	-0.300441	0.161685	-1.85819	0.0631419	0.130981	Tatdn3
	ENSMUSG00000062510	1139.99	-0.231116	0.0688339	-3.3576	0.000786232	0.0028295	Nsl1
	ENSMUSG00000103576	7.05918	0.798042	0.787024	1.014	0.310583	0.466544	Gm38188
	ENSMUSG00000026630	64.8061	2.9826	0.309769	9.62846	6.06333e-22	3.48896e-20	Batf3
	ENSMUSG00000026628	544.592	3.22356	0.343035	9.39715	5.60598e-21	2.92461e-19	Atf3
	ENSMUSG00000073478	12.515	-0.599327	0.533147	-1.12413	0.260958	0.409801	D730003I15Rik
	ENSMUSG00000103685	1.06818	-0.880402	1.7973	-0.489847	0.624243	NA	Gm37074
	ENSMUSG00000037499	290.246	-0.790953	0.170113	-4.64958	3.32609e-06	1.97216e-05	Nenf
	ENSMUSG00000026627	287.82	-0.200862	0.126999	-1.5816	0.11374	0.21357	Pacc1
	ENSMUSG00000026626	2374.75	-0.172218	0.0732799	-2.35014	0.0187664	0.0466753	Ppp2r5a
	ENSMUSG00000103433	4.1129	0.783569	0.952007	0.823071	0.410468	0.569601	Gm2272
	ENSMUSG00000102246	8.93495	-0.404476	0.62762	-0.64446	0.519277	0.66953	9430037O13Rik
	ENSMUSG00000037474	2892.55	-0.589456	0.0871954	-6.76018	1.37823e-11	2.09928e-10	Dtl
	ENSMUSG00000037461	2580.1	-0.5666	0.0716396	-7.90904	2.59383e-15	6.78262e-14	Ints7
	ENSMUSG00000102970	1.30482	-1.15154	1.67945	-0.685666	0.492923	NA	Gm37349
	ENSMUSG00000026623	1572.24	0.616126	0.126197	4.88224	1.04886e-06	6.84615e-06	Lpgat1
	ENSMUSG00000102840	20.6895	0.935075	0.430483	2.17215	0.0298441	0.0696122	Gm38037
	ENSMUSG00000026622	3068.2	-0.34836	0.0739246	-4.71237	2.44852e-06	1.49052e-05	Nek2
	ENSMUSG00000055833	8.26897	-0.905494	0.82115	-1.10271	0.270151	0.42063	1700034H15Rik
	ENSMUSG00000037434	690.318	-0.297952	0.114369	-2.60518	0.00918268	0.0250515	Slc30a1
	ENSMUSG00000097416	3.87664	-1.42867	1.00359	-1.42356	0.154574	0.273551	Gm26670
	ENSMUSG00000026637	31.5596	-0.099546	0.360339	-0.276256	0.782351	0.868175	Traf5
	ENSMUSG00000103653	26.77	-0.0892394	0.47649	-0.187285	0.851437	0.91088	Gstp-ps
	ENSMUSG00000037395	190.831	-0.0798019	0.138895	-0.574547	0.565598	0.709478	Rcor3
	ENSMUSG00000097316	7.40506	-0.268385	0.657718	-0.408055	0.683234	0.799245	Gm10516
	ENSMUSG00000058248	24.9862	-1.27563	0.440635	-2.89497	0.00379192	0.0114741	Kcnh1
	ENSMUSG00000037375	42.2192	0.0318153	0.299239	0.106321	0.915328	0.95348	Hhat
	ENSMUSG00000047384	1.48833	4.38862	1.92562	2.27907	0.0226628	0.0549629	A730013G03Rik
	ENSMUSG00000016262	543.375	1.28149	0.124102	10.3261	5.36936e-25	4.2382e-23	Sertad4
	ENSMUSG00000089812	8.8335	0.811332	0.651951	1.24447	0.213327	0.352305	Gm15867
	ENSMUSG00000102162	5.35162	0.510171	0.841346	0.606374	0.544266	0.69076	Gm2367
	ENSMUSG00000016200	604.957	0.00702165	0.0955661	0.0734743	0.941429	0.967726	Syt14
	ENSMUSG00000016181	1410.09	0.303277	0.0769352	3.94198	8.08101e-05	0.000364375	Utp25
	ENSMUSG00000026638	462.018	-0.107323	0.12954	-0.828494	0.407391	0.566388	Irf6
	ENSMUSG00000079144	327.573	-0.161855	0.118345	-1.36766	0.17142	0.296954	A130010J15Rik
	ENSMUSG00000026639	109.59	-0.428613	0.299106	-1.43298	0.151864	0.269993	Lamb3
	ENSMUSG00000009633	18.1283	-0.792771	0.568893	-1.39353	0.163458	0.285797	G0s2
	ENSMUSG00000104348	2.02773	-3.41405	1.67384	-2.03965	0.0413851	0.0918502	Gm37691
	ENSMUSG00000016179	3.69205	-1.14318	1.07669	-1.06175	0.288348	0.441197	Camk1g
	ENSMUSG00000097850	2.16459	-0.691358	1.38843	-0.497942	0.618525	0.751025	Mir205hg
	ENSMUSG00000026640	93.5968	-0.581449	0.253859	-2.29043	0.0219961	0.0535478	Plxna2
	ENSMUSG00000016494	120.068	0.46774	0.191702	2.43993	0.0146901	0.0377849	Cd34
	ENSMUSG00000097325	4.73228	3.13613	1.04469	3.00199	0.00268224	0.00842315	Gm16897
	ENSMUSG00000016493	5.97742	0.0598925	0.718726	0.0833314	0.933588	0.964476	Cd46
	ENSMUSG00000016481	546.36	0.156051	0.107965	1.44539	0.148347	0.265118	Cr1l
	ENSMUSG00000026616	10.1506	2.0581	0.645776	3.18701	0.00143752	0.00483184	Cr2
	ENSMUSG00000103120	5.50323	-0.6004	0.801722	-0.748888	0.453925	0.611368	Gm37392
	ENSMUSG00000050530	432.869	0.40606	0.174728	2.32396	0.0201275	0.0495498	Fam171a1
	ENSMUSG00000026643	3864.77	-0.44226	0.0727297	-6.08087	1.19533e-09	1.30491e-08	Nmt2
	ENSMUSG00000049950	385.124	0.15859	0.116144	1.36547	0.172107	0.297828	Rpp38
	ENSMUSG00000026644	42.5299	0.732343	0.289006	2.534	0.0112768	0.0299675	Acbd7
	ENSMUSG00000026645	1.27811	0.420602	1.58536	0.265304	0.790775	NA	Olah
	ENSMUSG00000026650	2.29724	-0.818493	1.17513	-0.69651	0.486109	0.639951	Meig1
	ENSMUSG00000026648	296.844	-0.612773	0.115581	-5.30168	1.14743e-07	8.94722e-07	Dclre1c
	ENSMUSG00000026646	1216.85	0.0939645	0.0715581	1.31312	0.189142	0.320796	Suv39h2
	ENSMUSG00000085043	2.9644	1.07755	1.08835	0.990077	0.322136	0.479994	Gm13184
	ENSMUSG00000109865	4346.34	0.233433	0.0622096	3.75236	0.000175175	0.000727597	Hspa14
	ENSMUSG00000051396	205.911	1.12317	0.157675	7.12333	1.05352e-12	1.91191e-11	Gm45902
	ENSMUSG00000039496	18.3537	-0.296095	0.422733	-0.700429	0.483659	0.637939	Cdnf
	ENSMUSG00000026655	967.91	0.821124	0.143774	5.71122	1.12167e-08	1.04458e-07	Fam107b
	ENSMUSG00000081070	3.59376	-1.03556	0.941421	-1.1	0.271332	0.421787	Gm13181
	ENSMUSG00000026657	497.235	-0.407746	0.109561	-3.72164	0.000197937	0.000812447	Frmd4a
	ENSMUSG00000039449	1348.74	0.126495	0.0750314	1.6859	0.0918151	0.178723	Prpf18
	ENSMUSG00000083378	2.50731	-0.524909	1.09298	-0.480256	0.631045	0.760355	Gm13196
	ENSMUSG00000048186	75.1716	-0.359065	0.240725	-1.4916	0.135805	0.246816	Bend7
	ENSMUSG00000026662	4107.89	0.270896	0.0615119	4.40396	1.06291e-05	5.74269e-05	Sephs1
	ENSMUSG00000026664	1434.54	1.17402	0.120454	9.74665	1.90647e-22	1.15328e-20	Phyh
	ENSMUSG00000086670	2.44119	1.87496	1.2879	1.45582	0.145441	0.260824	Gm13194
	ENSMUSG00000082795	33.9142	6.23691	0.776415	8.03296	9.51504e-16	2.67239e-14	Gm13193
	ENSMUSG00000069188	38.5997	4.23963	0.434108	9.76631	1.57063e-22	9.63852e-21	Gm13192
	ENSMUSG00000026668	22.1185	4.17739	0.603915	6.91719	4.60705e-12	7.63633e-11	Ucma
	ENSMUSG00000026669	5629.07	0.167743	0.071882	2.33359	0.0196171	0.0484844	Mcm10
	ENSMUSG00000026672	584.159	-0.211765	0.110675	-1.91339	0.055698	0.117898	Optn
	ENSMUSG00000026676	44.1171	1.00476	0.336911	2.98226	0.0028613	0.00892785	Ccdc3
	ENSMUSG00000039145	549.542	-0.530242	0.135129	-3.92397	8.71006e-05	0.000389513	Camk1d
	ENSMUSG00000039128	2535.84	0.179461	0.0629461	2.85103	0.00435773	0.0129936	Cdc123
	ENSMUSG00000025817	2359.38	0.25287	0.0656011	3.85467	0.000115887	0.000502373	Nudt5
	ENSMUSG00000056718	18.73	-0.0985928	0.48656	-0.202632	0.839422	0.903953	Gm13199
	ENSMUSG00000025816	873.626	-0.310815	0.0890998	-3.48839	0.000485943	0.00182944	Sec61a2
	ENSMUSG00000025815	722.077	-0.511328	0.120291	-4.25078	2.13031e-05	0.000107929	Dhtkd1
	ENSMUSG00000043241	2075.17	-0.144895	0.0725065	-1.99837	0.0456762	0.0998499	Upf2
	ENSMUSG00000045319	252.372	0.159043	0.208711	0.762024	0.446046	0.604435	Proser2
	ENSMUSG00000039063	26.0085	0.516665	0.334632	1.54398	0.122594	0.227379	Echdc3
	ENSMUSG00000039046	1847.28	0.100733	0.0628628	1.60242	0.109062	0.206097	Usp6nl
	ENSMUSG00000002107	473.568	0.401981	0.184735	2.17599	0.0295558	0.0690611	Celf2
	ENSMUSG00000082953	20.1782	-1.60699	0.429564	-3.74099	0.000183299	0.000758376	Gm13217
	ENSMUSG00000015619	66.0825	0.406778	0.339088	1.19962	0.230286	0.372863	Gata3
	ENSMUSG00000025782	1156.15	0.111053	0.0764835	1.45198	0.146507	0.262359	Taf3
	ENSMUSG00000103570	1.73175	2.26183	1.55465	1.45488	0.145702	0.261203	C630004M23Rik
	ENSMUSG00000025781	6456.13	-0.180345	0.0600757	-3.00196	0.00268249	0.00842315	Atp5c1
	ENSMUSG00000037262	505.922	0.251721	0.107141	2.34945	0.0188013	0.0467457	Kin
	ENSMUSG00000025780	31.5996	-2.58853	0.492528	-5.2556	1.47543e-07	1.12528e-06	Itih5
	ENSMUSG00000086748	100.369	-0.300125	0.262401	-1.14376	0.252721	0.399645	Gm13261
	ENSMUSG00000061186	2952.84	0.511436	0.114634	4.46147	8.14007e-06	4.48231e-05	Sfmbt2
	ENSMUSG00000083900	1.37523	2.03027	1.95737	1.03724	0.299623	0.454129	Gm13294
	ENSMUSG00000026778	3.05906	-0.0364719	0.961501	-0.0379322	0.969742	0.980069	Prkcq
	ENSMUSG00000082424	11.3147	0.0215523	0.597482	0.0360719	0.971225	0.980927	Gm13292
	ENSMUSG00000082314	4.96135	0.373962	0.842572	0.443834	0.657163	0.780753	Gm13296
	ENSMUSG00000026773	1402	1.43654	0.107595	13.3514	1.16233e-40	3.08498e-38	Pfkfb3
	ENSMUSG00000037197	5201.66	0.271995	0.0511592	5.31664	1.057e-07	8.29392e-07	Rbm17
	ENSMUSG00000026770	1.44012	-1.20888	1.73856	-0.695337	0.486844	0.640667	Il2ra
	ENSMUSG00000023206	27.2054	1.46425	0.405534	3.61067	0.000305401	0.00120352	Il15ra
	ENSMUSG00000058594	2022.99	-0.122325	0.0725916	-1.68512	0.0919659	0.178934	Fbh1
	ENSMUSG00000047909	235.032	-0.00199322	0.140274	-0.0142094	0.988663	0.991886	Ankrd16
	ENSMUSG00000026768	89.0654	1.0376	0.36182	2.86772	0.0041344	0.0124009	Itga8
	ENSMUSG00000026767	1069.18	0.0703502	0.0898147	0.783281	0.433462	0.592793	Mindy3
	ENSMUSG00000083547	1.21934	1.24501	1.74615	0.713003	0.475844	NA	Gm13321
	ENSMUSG00000026730	124.878	-0.70693	0.20063	-3.52355	0.00042581	0.001627	Pter
	ENSMUSG00000049630	2.0819	3.55108	1.6211	2.19053	0.0284855	0.0669285	C1ql3
	ENSMUSG00000026727	1200.95	0.478185	0.0910029	5.25461	1.48337e-07	1.13052e-06	Rsu1
	ENSMUSG00000102691	5.13294	-0.0328021	0.829581	-0.0395406	0.968459	0.979495	Gm37780
	ENSMUSG00000026726	25.5271	-1.8013	0.465019	-3.8736	0.000107238	0.00046861	Cubn
	ENSMUSG00000026723	269.868	0.00432134	0.141756	0.0304844	0.975681	0.983929	Trdmt1
	ENSMUSG00000026728	2806.93	1.54743	0.455382	3.3981	0.000678566	0.00248328	Vim
	ENSMUSG00000003418	30.4176	0.432122	0.376998	1.14622	0.251705	0.398394	St8sia6
	ENSMUSG00000063275	186.085	1.09898	0.176649	6.22124	4.93238e-10	5.71354e-09	Hacd1
	ENSMUSG00000102553	1.65094	0.66852	1.39103	0.480594	0.630805	0.760153	D930036K23Rik
	ENSMUSG00000086657	5.47331	0.163693	0.770015	0.212584	0.831651	0.899152	Stamos
	ENSMUSG00000026718	1100.2	0.170891	0.0919156	1.85922	0.0629962	0.130756	Stam
	ENSMUSG00000103901	14.0023	-0.678154	0.533853	-1.2703	0.203977	0.340759	Gm37499
	ENSMUSG00000026712	129.067	1.41007	0.184681	7.63514	2.25575e-14	5.18359e-13	Mrc1
	ENSMUSG00000103475	76.1274	4.09393	0.305844	13.3857	7.33393e-41	1.99643e-38	Gm37697
	ENSMUSG00000036949	24.7798	7.73206	1.23179	6.2771	3.44945e-10	4.11473e-09	Slc39a12
	ENSMUSG00000057914	48.8773	1.69301	0.482638	3.50783	0.000451779	0.00171542	Cacnb2
	ENSMUSG00000070271	1.32132	-0.254572	1.59645	-0.159461	0.873306	NA	Gm13268
	ENSMUSG00000083305	1.04614	3.2421	2.07524	1.56228	0.118223	NA	Gm13315
	ENSMUSG00000026707	201.107	-0.957773	0.183498	-5.21954	1.7937e-07	1.3496e-06	Nsun6
	ENSMUSG00000017418	1731.91	0.200126	0.0701142	2.85429	0.00431336	0.0128758	Arl5b
	ENSMUSG00000083860	1.39072	0.400549	1.47252	0.272016	0.785609	0.870674	Gm13313
	ENSMUSG00000082632	5.34095	0.234401	0.765791	0.30609	0.759536	0.852751	Gm13365
	ENSMUSG00000075520	6.37344	0.953106	0.799948	1.19146	0.233473	0.376812	Malrd1
	ENSMUSG00000103865	13.7225	4.55463	0.908251	5.01472	5.31095e-07	3.64236e-06	Gm37416
	ENSMUSG00000026748	588.415	1.29182	0.212172	6.08856	1.13929e-09	1.24886e-08	Plxdc2
	ENSMUSG00000082235	2.1594	0.360555	1.37855	0.261546	0.793671	0.87634	Gm13326
	ENSMUSG00000053702	16.5894	1.29397	0.584766	2.2128	0.0269112	0.0637657	Nebl
	ENSMUSG00000054057	167.09	2.04599	0.181764	11.2563	2.15677e-29	2.53009e-27	A930004D18Rik
	ENSMUSG00000054074	156.343	2.14179	0.244904	8.74543	2.22169e-18	8.5304e-17	Skida1
	ENSMUSG00000086340	1.08379	1.05529	1.65542	0.637475	0.523816	NA	1810059C17Rik
	ENSMUSG00000026743	2725.3	0.190115	0.134357	1.415	0.15707	0.276929	Mllt10
	ENSMUSG00000081619	1.60309	-1.64845	1.50894	-1.09246	0.274631	0.425607	Gm13351
	ENSMUSG00000026740	426.892	0.702055	0.0964786	7.2768	3.41833e-13	6.62239e-12	Dnajc1
	ENSMUSG00000083070	1.98497	1.10472	1.60943	0.686404	0.492458	0.646093	Gm13350
	ENSMUSG00000051154	387.731	0.850906	0.163894	5.19179	2.08277e-07	1.54597e-06	Commd3
	ENSMUSG00000026739	213.011	1.07149	0.163903	6.53734	6.26223e-11	8.47457e-10	Bmi1
	ENSMUSG00000026737	405.046	-0.746433	0.112884	-6.61237	3.78218e-11	5.34667e-10	Pip4k2a
	ENSMUSG00000026736	1.09249	0.426238	1.9309	0.220745	0.825291	NA	4930426L09Rik
	ENSMUSG00000037683	1.08077	-1.52703	1.70094	-0.897757	0.369315	NA	Armc3
	ENSMUSG00000023094	221.168	-1.35194	0.221955	-6.09106	1.12162e-09	1.2314e-08	Msrb2
	ENSMUSG00000043415	642.618	-0.201703	0.11906	-1.69413	0.0902407	0.176191	Otud1
	ENSMUSG00000087246	3.19063	4.13242	1.46248	2.82562	0.00471894	0.0139512	Gm13346
	ENSMUSG00000036617	6270.48	0.0654392	0.10076	0.649453	0.516045	0.666942	Etl4
	ENSMUSG00000082164	2.93549	3.55691	1.36675	2.60245	0.00925593	0.0252384	Gm13360
	ENSMUSG00000081128	6.68574	-0.522702	0.714851	-0.731204	0.464655	0.620973	Gm13328
	ENSMUSG00000085477	7.83799	7.03953	1.34106	5.24924	1.52731e-07	1.16068e-06	Gm13335
	ENSMUSG00000036591	3647.54	0.570228	0.0627939	9.08094	1.07637e-19	4.79131e-18	Arhgap21
	ENSMUSG00000075514	100.536	-0.407392	0.186695	-2.18213	0.0291002	0.0681389	Gm13375
	ENSMUSG00000026679	6.27267	-0.373632	0.744821	-0.50164	0.615921	0.74906	Enkur
	ENSMUSG00000048550	594.619	-0.397455	0.086478	-4.59602	4.30642e-06	2.50105e-05	Thnsl1
	ENSMUSG00000045967	2.71782	0.708059	1.43264	0.494235	0.621141	0.75268	Gpr158
	ENSMUSG00000025716	9.70537	1.57829	0.597638	2.64088	0.00826913	0.0228385	Myo3a
	ENSMUSG00000082516	1.52525	0.908819	1.51044	0.601693	0.547379	0.693364	Gm13342
	ENSMUSG00000083863	8.36087	0.0673334	0.662047	0.101705	0.918991	0.955223	Gm13341
	ENSMUSG00000083563	20.3637	-0.122342	0.406289	-0.301122	0.763322	0.855599	Gm13340
	ENSMUSG00000026787	5.47409	0.0642712	0.802485	0.0800902	0.936165	0.965859	Gad2
	ENSMUSG00000026786	11.08	2.75231	0.723224	3.80561	0.000141455	0.000599862	Apbb1ip
	ENSMUSG00000069136	1.381	0.338761	1.6614	0.203901	0.838431	0.903309	A130006I12Rik
	ENSMUSG00000026784	561.049	0.826343	0.110927	7.44945	9.37269e-14	1.97235e-12	Pdss1
	ENSMUSG00000058835	1903.91	-0.0150122	0.0659893	-0.227494	0.82004	0.891718	Abi1
	ENSMUSG00000026781	875.544	0.224064	0.0933039	2.40144	0.0163305	0.0413926	Acbd5
	ENSMUSG00000026779	1650.12	0.00477286	0.0701424	0.0680453	0.94575	0.969445	Mastl
	ENSMUSG00000026775	7699.4	0.26118	0.0531969	4.90969	9.12184e-07	6.00012e-06	Yme1l1
	ENSMUSG00000081648	3.17072	0.940654	1.01978	0.922411	0.356314	0.515967	Gm13423
	ENSMUSG00000084098	4.85692	0.783593	0.842328	0.930271	0.352231	0.511624	Gm13422
	ENSMUSG00000069132	1.03026	2.93777	2.15141	1.36551	0.172094	NA	Nxph2
	ENSMUSG00000102704	2.03341	0.0482696	1.29591	0.0372477	0.970288	0.980306	Gm38309
	ENSMUSG00000026771	613.844	0.200674	0.109612	1.83076	0.0671357	0.137982	Spopl
	ENSMUSG00000083373	1.68023	1.50331	1.40089	1.07311	0.28322	0.435548	Gm13392
	ENSMUSG00000026986	6.64629	1.97677	0.882012	2.2412	0.0250129	0.0599299	Hnmt
	ENSMUSG00000083116	53.1779	0.229342	0.267165	0.858429	0.390655	0.550417	Gm13410
	ENSMUSG00000026979	157.997	-0.789339	0.164311	-4.80393	1.55579e-06	9.84625e-06	Psd4
	ENSMUSG00000026976	40.6624	0.44476	0.378318	1.17562	0.239745	0.384585	Pax8
	ENSMUSG00000084241	1.87816	-0.172412	1.25138	-0.137777	0.890416	0.937042	Gm13416
	ENSMUSG00000004113	515.696	-0.0628953	0.100119	-0.628206	0.529869	0.678653	Cacna1b
	ENSMUSG00000036893	4325.55	-0.0129889	0.0489121	-0.265556	0.790581	0.874047	Ehmt1
	ENSMUSG00000102875	2.06567	1.61196	1.40767	1.14513	0.252156	0.398988	Gm37139
	ENSMUSG00000026972	720.737	-0.0347659	0.0898273	-0.38703	0.698734	0.809307	Arrdc1
	ENSMUSG00000026974	4125.12	-0.0786436	0.0488805	-1.6089	0.107639	0.203844	Zmynd19
	ENSMUSG00000026975	654.432	-0.2368	0.0915624	-2.58622	0.00970362	0.0262637	Dph7
	ENSMUSG00000036850	602.541	0.0770969	0.0937253	0.822584	0.410745	0.569873	Mrpl41
	ENSMUSG00000036833	563.548	-0.593632	0.176979	-3.35425	0.000795799	0.00286199	Pnpla7
	ENSMUSG00000083796	3.19991	-1.16676	1.23233	-0.94679	0.343746	0.502427	Gm13369
	ENSMUSG00000006476	306.23	-0.575027	0.140648	-4.08842	4.34317e-05	0.000205983	Nsmf
	ENSMUSG00000036805	3.26014	-0.628994	1.16686	-0.53905	0.589852	0.727947	Noxa1
	ENSMUSG00000087028	2.71664	-2.00631	1.27754	-1.57045	0.116311	0.217684	Gm13387
	ENSMUSG00000078202	61.7582	-0.826175	0.277664	-2.97545	0.00292557	0.00909896	Nrarp
	ENSMUSG00000059555	339.905	0.18044	0.110252	1.63661	0.101712	0.194493	Tor4a
	ENSMUSG00000013465	2615.25	0.0268487	0.0533659	0.503107	0.614889	0.748063	Nelfb
	ENSMUSG00000064919	1.13567	-0.303643	1.74594	-0.173913	0.861934	NA	Gm22572
	ENSMUSG00000036770	21.6728	-0.462233	0.402255	-1.1491	0.250513	0.397129	Stpg3
	ENSMUSG00000026969	1.0706	-0.627667	1.81103	-0.34658	0.728907	NA	Fam166a
	ENSMUSG00000036752	14811	0.345839	0.0828138	4.17611	2.9654e-05	0.000145751	Tubb4b
	ENSMUSG00000006469	68.779	-0.290687	0.210792	-1.37902	0.167888	0.292003	Slc34a3
	ENSMUSG00000089953	9.03801	-3.77182	0.866844	-4.35121	1.35389e-05	7.1528e-05	Rnf224
	ENSMUSG00000036731	5.32926	-0.583231	0.838168	-0.695841	0.486528	0.640331	Cysrt1
	ENSMUSG00000044628	245.581	0.196329	0.133711	1.46831	0.142021	0.255836	Rnf208
	ENSMUSG00000006471	1718.81	0.195425	0.0944035	2.0701	0.0384427	0.0863376	Ndor1
	ENSMUSG00000078201	156.575	0.0114001	0.148047	0.077003	0.938621	0.966521	Tmem203
	ENSMUSG00000048707	591.062	-0.47753	0.128618	-3.71278	0.000204995	0.000838341	Tprn
	ENSMUSG00000026966	871.869	0.06038	0.0837515	0.720942	0.470945	0.626522	Ssna1
	ENSMUSG00000026965	2991.93	-0.0590997	0.0664464	-0.889434	0.37377	0.533637	Anapc2
	ENSMUSG00000026961	2.14965	2.08111	1.50686	1.38109	0.167251	0.29118	Lrrc26
	ENSMUSG00000026959	54.7803	-2.63948	0.91777	-2.87597	0.00402792	0.0121174	Grin1
	ENSMUSG00000085830	1.93297	-0.947042	1.44589	-0.654991	0.512473	0.664282	Grin1os
	ENSMUSG00000097345	12.8511	0.440294	0.51077	0.86202	0.388676	0.548502	NA
	ENSMUSG00000036646	2302.03	-0.197058	0.0627711	-3.13931	0.00169349	0.00559133	Man1b1
	ENSMUSG00000026958	344.83	-0.312152	0.118743	-2.6288	0.0085687	0.0235849	Dpp7
	ENSMUSG00000026956	702.934	-1.27765	0.164792	-7.75314	8.96477e-15	2.19549e-13	Uap1l1
	ENSMUSG00000026955	963.93	-0.412653	0.0831341	-4.9637	6.9162e-07	4.634e-06	Sapcd2
	ENSMUSG00000015085	71.8792	-1.59885	0.274357	-5.82761	5.62272e-09	5.48907e-08	Entpd2
	ENSMUSG00000015094	782.772	-0.270344	0.0893453	-3.02584	0.00247944	0.00785176	Npdc1
	ENSMUSG00000036587	6.20665	-0.537631	0.727041	-0.739477	0.459617	0.616842	Fut7
	ENSMUSG00000026944	1373.99	-1.14016	0.114046	-9.99739	1.56461e-23	1.04142e-21	Abca2
	ENSMUSG00000047617	40.8082	-0.0226197	0.286296	-0.0790082	0.937026	0.966194	Paxx
	ENSMUSG00000015093	4.77068	-0.913501	0.919787	-0.993166	0.320629	0.478297	Clic3
	ENSMUSG00000015090	12.2464	-1.36946	0.611722	-2.2387	0.0251756	0.060245	Ptgds
	ENSMUSG00000015083	79.1269	-1.64333	0.265557	-6.18823	6.0843e-10	6.94559e-09	C8g
	ENSMUSG00000015095	1010.55	-0.18705	0.0932958	-2.00491	0.0449722	0.0985749	Fbxw5
	ENSMUSG00000026942	597.087	-0.094193	0.088238	-1.06749	0.285751	0.43814	Traf2
	ENSMUSG00000083043	2.08486	0.518502	1.4833	0.349559	0.72667	0.830094	Gm13433
	ENSMUSG00000015092	2953.79	0.105381	0.0649154	1.62337	0.104511	0.198914	Edf1
	ENSMUSG00000026941	75.1841	0.415293	0.227494	1.82551	0.0679242	0.139333	Mamdc4
	ENSMUSG00000036504	971.267	-0.00153223	0.0717314	-0.0213607	0.982958	0.98817	Phpt1
	ENSMUSG00000029419	1.49832	-0.935059	1.67998	-0.556589	0.577808	0.719014	Ajm1
	ENSMUSG00000015087	2798.34	-0.342586	0.0713821	-4.79933	1.59199e-06	1.00573e-05	Rabl6
	ENSMUSG00000026940	1.54858	0.639956	1.33621	0.478933	0.631986	0.761058	Ccdc183
	ENSMUSG00000026939	135.99	-0.0553506	0.190724	-0.290214	0.771653	0.860503	Tmem141
	ENSMUSG00000087612	1.3543	2.26266	1.97399	1.14623	0.251699	NA	A230005M16Rik
	ENSMUSG00000049086	97.1558	-0.106764	0.21549	-0.49545	0.620283	0.752168	Bmyc
	ENSMUSG00000059625	4.83276	-2.47634	0.994135	-2.49095	0.0127403	0.033368	Sohlh1
	ENSMUSG00000058740	29.9849	-1.34177	0.347592	-3.86018	0.000113302	0.000492574	Kcnt1
	ENSMUSG00000026933	2484.21	-0.102946	0.0719189	-1.43142	0.152309	0.2706	Camsap1
	ENSMUSG00000036352	2662.84	-0.104164	0.0592555	-1.75788	0.0787676	0.15751	Ubac1
	ENSMUSG00000026932	236.784	-1.41419	0.175312	-8.0667	7.22252e-16	2.06679e-14	Nacc2
	ENSMUSG00000087679	955.56	-0.374398	0.0742882	-5.0398	4.66008e-07	3.23358e-06	Tmem250-ps
	ENSMUSG00000087595	14.8526	-0.605443	0.496455	-1.21953	0.222642	0.363587	1810012K08Rik
	ENSMUSG00000026934	8.06783	-0.135151	0.668341	-0.202219	0.839746	0.903979	Lhx3
	ENSMUSG00000036327	1052.46	-0.0272121	0.0785072	-0.346619	0.728878	0.831521	Qsox2
	ENSMUSG00000079537	1.89033	-1.52838	1.35803	-1.12544	0.260402	0.409292	NA
	ENSMUSG00000048038	4.51522	-0.946451	0.916066	-1.03317	0.301525	0.456324	Ccdc187
	ENSMUSG00000026930	450.601	0.0381593	0.130989	0.291317	0.770809	0.859951	Gpsm1
	ENSMUSG00000075467	605.642	0.362124	0.106482	3.40079	0.000671907	0.00246188	Dnlz
	ENSMUSG00000026928	17.7354	-0.258632	0.495101	-0.522382	0.601404	0.736596	Card9
	ENSMUSG00000086779	12.836	-0.082968	0.5289	-0.156869	0.875348	0.927088	Gm13562
	ENSMUSG00000036281	1439.73	0.0198839	0.100279	0.198285	0.842822	0.905711	Snapc4
	ENSMUSG00000085767	33.8945	-0.111224	0.324346	-0.34292	0.731659	0.83344	Gm13563
	ENSMUSG00000026927	1262.68	0.0713158	0.0676359	1.05441	0.291696	0.44502	Entr1
	ENSMUSG00000026926	4462.4	0.199752	0.0576183	3.46681	0.000526681	0.00196884	Pmpca
	ENSMUSG00000026925	403.794	-0.011838	0.112914	-0.10484	0.916502	0.953801	Inpp5e
	ENSMUSG00000026924	4640.63	-0.484295	0.0890464	-5.43868	5.36753e-08	4.42597e-07	Sec16a
	ENSMUSG00000086714	3.53105	0.668548	0.968262	0.690462	0.489904	0.643725	0610009E02Rik
	ENSMUSG00000026923	1366.98	-0.979	0.106821	-9.16484	4.96198e-20	2.30542e-18	Notch1
	ENSMUSG00000026921	543.095	-0.773367	0.143312	-5.39638	6.80002e-08	5.50457e-07	Egfl7
	ENSMUSG00000026922	647.054	0.262022	0.0882698	2.96843	0.00299329	0.00928376	Agpat2
	ENSMUSG00000036186	164.009	-0.568625	0.14631	-3.88643	0.000101731	0.000446661	Dipk1b
	ENSMUSG00000077192	46.9607	0.321028	0.257006	1.24911	0.211625	0.350338	Snora17
	ENSMUSG00000086775	8.73324	0.824005	0.626945	1.31432	0.188739	0.32019	Snhg7os
	ENSMUSG00000015787	28.6049	3.55317	0.481185	7.38421	1.53359e-13	3.12502e-12	Abo
	ENSMUSG00000036160	2550.01	0.553327	0.0873189	6.33686	2.34501e-10	2.89655e-09	Surf6
	ENSMUSG00000015776	1628.76	1.33192	0.115411	11.5406	8.23445e-31	1.09276e-28	Med22
	ENSMUSG00000062647	30786.1	0.327688	0.0637219	5.14247	2.71148e-07	1.96629e-06	Rpl7a
	ENSMUSG00000065258	52.206	0.410993	0.276006	1.48907	0.136469	0.247838	Gm23969
	ENSMUSG00000064829	41.7242	-0.303531	0.31603	-0.960449	0.336829	0.495352	Gm22879
	ENSMUSG00000065295	67.5304	0.22227	0.232523	0.955905	0.33912	0.497363	Gm24134
	ENSMUSG00000015790	838.831	0.426472	0.0959738	4.44363	8.84528e-06	4.83927e-05	Surf1
	ENSMUSG00000014873	844.346	0.514696	0.0928983	5.54043	3.0173e-08	2.60538e-07	Surf2
	ENSMUSG00000014867	4475.93	0.737044	0.0584586	12.608	1.90873e-36	4.09374e-34	Surf4
	ENSMUSG00000049897	3.86623	-1.14555	0.962834	-1.18977	0.234138	0.377741	Stkld1
	ENSMUSG00000052406	1701.37	0.410486	0.0673762	6.09245	1.11194e-09	1.22141e-08	Rexo4
	ENSMUSG00000014852	1.69177	4.50899	1.65644	2.7221	0.00648686	0.0184533	Adamts13
	ENSMUSG00000015488	728.082	0.703722	0.0862434	8.15972	3.35788e-16	9.91626e-15	Cacfd1
	ENSMUSG00000036067	37.9827	-0.695211	0.294842	-2.35791	0.0183783	0.045855	Slc2a6
	ENSMUSG00000087364	4.99948	-0.342622	0.898593	-0.381287	0.70299	0.812729	Gm13398
	ENSMUSG00000009216	73.1807	-1.71707	0.243306	-7.05723	1.6985e-12	2.98052e-11	Fam163b
	ENSMUSG00000009614	4.00354	1.05271	0.8903	1.18242	0.237039	0.381464	Sardh
	ENSMUSG00000009621	1244.45	-0.227698	0.0752214	-3.02704	0.00246965	0.00782425	Vav2
	ENSMUSG00000109946	38.6997	1.00556	0.315465	3.18756	0.00143479	0.00482496	Brd3os
	ENSMUSG00000026918	5912.77	-0.0746886	0.0528314	-1.41372	0.157445	0.277453	Brd3
	ENSMUSG00000026917	6239.43	-0.342365	0.0616264	-5.55549	2.76826e-08	2.406e-07	Wdr5
	ENSMUSG00000085929	33.6993	-0.760288	0.340861	-2.2305	0.0257145	0.061341	Gm13421
	ENSMUSG00000015846	815.009	0.0444759	0.0877901	0.506616	0.612424	0.745937	Rxra
	ENSMUSG00000085766	2.58448	2.54845	1.40677	1.81156	0.0700543	0.142958	2810430I11Rik
	ENSMUSG00000026837	944.132	1.46197	0.360999	4.0498	5.12621e-05	0.000239483	Col5a1
	ENSMUSG00000026833	508.621	0.242644	0.125411	1.93478	0.0530167	0.113147	Olfm1
	ENSMUSG00000035829	560.804	1.18646	0.101191	11.725	9.48763e-32	1.41867e-29	Ppp1r26
	ENSMUSG00000026831	397.464	1.21713	0.151113	8.05439	7.98767e-16	2.27349e-14	1700007K13Rik
	ENSMUSG00000035772	2676.25	0.197686	0.0683488	2.89232	0.00382413	0.0115633	Mrps2
	ENSMUSG00000082895	9.06307	0.130268	0.608497	0.214081	0.830484	0.898225	Rpsa-ps9
	ENSMUSG00000026829	21.5712	-0.532272	0.43554	-1.2221	0.221671	0.362459	Gbgt1
	ENSMUSG00000063611	6.02821	-0.925137	0.792059	-1.16802	0.2428	0.388294	Gm10134
	ENSMUSG00000026821	1360.01	-0.187317	0.122807	-1.52529	0.127186	0.234056	Ralgds
	ENSMUSG00000026816	1332.76	0.0896426	0.0733008	1.22294	0.221352	0.362037	Gtf3c5
	ENSMUSG00000026815	11.831	-0.485255	0.546251	-0.888336	0.37436	0.534085	Gfi1b
	ENSMUSG00000026812	1221.84	-0.33496	0.119384	-2.80575	0.00502002	0.0147114	Tsc1
	ENSMUSG00000026809	13.96	-0.966516	0.57278	-1.68741	0.0915243	0.178288	Spaca9
	ENSMUSG00000026807	34.25	-1.45293	0.369225	-3.93509	8.31649e-05	0.000373565	Ak8
	ENSMUSG00000035666	2380.76	-0.266015	0.0732684	-3.6307	0.000282656	0.00112243	Gtf3c4
	ENSMUSG00000026806	731.719	-0.0090631	0.0916153	-0.0989257	0.921197	0.956749	Ddx31
	ENSMUSG00000026805	2.35437	-0.106263	1.13886	-0.093306	0.92566	0.959464	Barhl1
	ENSMUSG00000079502	67.5346	-0.827361	0.329413	-2.51163	0.0120177	0.0317022	Cfap77
	ENSMUSG00000083773	18.2114	0.876357	0.454929	1.92636	0.0540594	0.115014	Gm13394
	ENSMUSG00000026803	998.24	-0.00388971	0.0705002	-0.055173	0.956001	0.973468	Ttf1
	ENSMUSG00000043535	12115.1	0.0127088	0.148189	0.0857607	0.931657	0.963231	Setx
	ENSMUSG00000035513	15.9511	-0.364719	0.48584	-0.750697	0.452835	0.610363	Ntng2
	ENSMUSG00000079499	1.99166	1.26431	1.37902	0.916819	0.359237	0.51882	6530402F18Rik
	ENSMUSG00000026799	422.989	0.284341	0.100184	2.83818	0.00453719	0.0134776	Med27
	ENSMUSG00000039844	4413.06	0.127527	0.0794033	1.60607	0.108258	0.204831	Rapgef1
	ENSMUSG00000079497	7.34154	-0.332858	0.648883	-0.51297	0.607972	0.742072	Gm13420
	ENSMUSG00000039826	1486.5	0.109514	0.0644961	1.69799	0.0895101	0.175168	Trub2
	ENSMUSG00000026798	477.082	0.391639	0.111771	3.50394	0.00045843	0.00173673	Coq4
	ENSMUSG00000059316	987.109	0.617669	0.0899469	6.86705	6.55451e-12	1.05673e-10	Slc27a4
	ENSMUSG00000069020	951.102	0.674656	0.119591	5.64135	1.68722e-08	1.52186e-07	Urm1
	ENSMUSG00000039798	6.9015	0.776965	0.701659	1.10733	0.268153	0.4181	2600006K01Rik
	ENSMUSG00000039787	557.511	0.174264	0.10797	1.614	0.106527	0.202045	Cercam
	ENSMUSG00000026790	8294.1	-0.268622	0.0538206	-4.99107	6.00469e-07	4.08253e-06	Odf2
	ENSMUSG00000019715	2180.77	0.464952	0.0736324	6.31451	2.71027e-10	3.29217e-09	Gle1
	ENSMUSG00000057738	16257	0.627737	0.0873288	7.1882	6.56509e-13	1.226e-11	Sptan1
	ENSMUSG00000039715	921.742	-0.682763	0.138103	-4.94388	7.65809e-07	5.08934e-06	Wdr34
	ENSMUSG00000054766	33919.4	0.0645378	0.0566171	1.1399	0.254328	0.401558	Set
	ENSMUSG00000026785	781.567	-1.04982	0.134746	-7.79109	6.64332e-15	1.64403e-13	Pkn3
	ENSMUSG00000015335	1066.73	0.301943	0.0692522	4.36004	1.30037e-05	6.89406e-05	Zdhhc12
	ENSMUSG00000039686	1193.95	-0.399497	0.0848637	-4.70752	2.50748e-06	1.52292e-05	Zer1
	ENSMUSG00000039678	3826.32	0.29635	0.0864143	3.42941	0.000604895	0.00223564	Tbc1d13
	ENSMUSG00000015337	343.176	0.53737	0.112925	4.75866	1.94886e-06	1.20924e-05	Endog
	ENSMUSG00000039660	1730.03	-0.0969231	0.0704127	-1.3765	0.168667	0.293117	Spout1
	ENSMUSG00000039648	306.987	-0.334733	0.127335	-2.62876	0.00856957	0.0235849	Kyat1
	ENSMUSG00000100747	4.19338	0.0755474	0.924366	0.0817289	0.934862	0.965246	1700084E18Rik
	ENSMUSG00000007476	228.683	0.302567	0.161953	1.86824	0.0617283	0.128536	Lrrc8a
	ENSMUSG00000075419	214.069	0.780668	0.139948	5.57827	2.42926e-08	2.1323e-07	Dolk
	ENSMUSG00000052533	8072.23	-0.40697	0.0585161	-6.95483	3.52978e-12	5.94352e-11	Nup188
	ENSMUSG00000026860	906.31	0.0321911	0.0935399	0.344142	0.730739	0.832794	Sh3glb2
	ENSMUSG00000026858	607.147	0.367404	0.101213	3.63001	0.000283409	0.00112521	Miga2
	ENSMUSG00000026856	810.32	0.0452085	0.121735	0.371369	0.710363	0.81778	Dolpp1
	ENSMUSG00000026853	360.099	-0.547022	0.141381	-3.86914	0.00010922	0.000476782	Crat
	ENSMUSG00000039515	4948.37	-0.0434188	0.0514692	-0.843589	0.398899	0.558143	Ptpa
	ENSMUSG00000089762	1044.28	0.354975	0.144338	2.45934	0.0139193	0.0360788	Ier5l
	ENSMUSG00000047363	1.44872	0.573108	1.40137	0.408962	0.682567	0.79895	Cstad
	ENSMUSG00000044320	76.4907	-0.622724	0.230739	-2.69882	0.00695853	0.019593	1700001O22Rik
	ENSMUSG00000085491	1.52478	-0.785597	1.49226	-0.526446	0.598578	0.734068	4930527E20Rik
	ENSMUSG00000026857	1316.04	-0.0917648	0.078513	-1.16878	0.24249	0.387945	Ntmt1
	ENSMUSG00000039483	1244.36	0.747126	0.113757	6.56773	5.10895e-11	7.05321e-10	Asb6
	ENSMUSG00000039476	111.158	0.123467	0.23606	0.523031	0.600953	0.736255	Prrx2
	ENSMUSG00000050737	145.551	0.493784	0.295731	1.6697	0.0949779	0.183845	Ptges
	ENSMUSG00000026848	1007.38	0.425005	0.0947022	4.48781	7.19605e-06	3.99831e-05	Tor1b
	ENSMUSG00000026849	769.589	0.167462	0.0772103	2.16891	0.0300894	0.0700996	Tor1a
	ENSMUSG00000026851	1068	0.198734	0.0708744	2.80403	0.00504681	0.0147807	BC005624
	ENSMUSG00000026854	412.3	0.185263	0.100911	1.83591	0.0663713	0.136689	Usp20
	ENSMUSG00000075415	2774.51	-0.146328	0.0788271	-1.85632	0.0634084	0.131467	Fnbp1
	ENSMUSG00000087269	17.8829	-0.505218	0.422467	-1.19587	0.231745	0.374529	D330023K18Rik
	ENSMUSG00000000194	1817.79	0.126205	0.0715407	1.76411	0.0777142	0.155769	Gpr107
	ENSMUSG00000087430	1.80274	0.66652	1.68517	0.395522	0.692458	0.805509	Gm13405
	ENSMUSG00000062661	597.906	0.300404	0.165318	1.81713	0.069197	0.141452	Ncs1
	ENSMUSG00000055632	66.017	-0.509783	0.25065	-2.03384	0.0419675	0.0929483	Hmcn2
	ENSMUSG00000076441	2367.65	0.2288	0.0803604	2.84718	0.00441088	0.0131411	Ass1
	ENSMUSG00000026843	5525.76	0.61456	0.0812947	7.55966	4.04135e-14	8.9572e-13	Fubp3
	ENSMUSG00000085224	2.47461	1.65028	1.24988	1.32035	0.186717	0.317444	Gm13425
	ENSMUSG00000079466	4.66476	1.81915	1.01111	1.79917	0.0719919	0.146194	Prdm12
	ENSMUSG00000039356	2395.34	0.258537	0.0709972	3.64151	0.000271043	0.00108096	Exosc2
	ENSMUSG00000087549	16.6211	0.29563	0.459118	0.643909	0.519634	0.669815	Gm13427
	ENSMUSG00000026842	3192.2	-0.139926	0.0729035	-1.91934	0.0549418	0.1166	Abl1
	ENSMUSG00000043102	5.60627	1.42511	0.791238	1.80111	0.0716855	0.145694	Qrfp
	ENSMUSG00000026841	4.04533	0.415185	1.02374	0.405556	0.685069	0.800333	Fibcd1
	ENSMUSG00000026840	7.75377	-0.642785	0.696999	-0.922218	0.356415	0.516042	Lamc3
	ENSMUSG00000001864	514.596	-0.38752	0.153949	-2.51719	0.0118294	0.031256	Aif1l
	ENSMUSG00000001855	3773.23	0.0324515	0.0655847	0.494803	0.620739	0.752463	Nup214
	ENSMUSG00000050592	157.711	-1.20137	0.209261	-5.74099	9.41268e-09	8.85902e-08	Fam78a
	ENSMUSG00000090157	8.09709	-0.114178	0.632868	-0.180413	0.856828	0.914912	Gm16534
	ENSMUSG00000051373	27.8123	-1.75957	0.403346	-4.36243	1.28628e-05	6.82616e-05	Plpp7
	ENSMUSG00000039262	10314.9	-0.414536	0.0597513	-6.9377	3.98544e-12	6.65797e-11	Prrc2b
	ENSMUSG00000094382	1.41729	-1.0621	1.91699	-0.554046	0.579547	0.720295	Gm22192
	ENSMUSG00000094251	2.44481	0.344928	1.41207	0.244272	0.80702	0.88432	Gm25632
	ENSMUSG00000086216	1.97018	1.10277	1.53112	0.720237	0.471379	0.626783	Gm13610
	ENSMUSG00000039254	779.834	-0.782593	0.114836	-6.81485	9.43623e-12	1.47649e-10	Pomt1
	ENSMUSG00000002550	875.998	-0.0242457	0.0815895	-0.297166	0.766339	0.857307	Uck1
	ENSMUSG00000044627	4166.51	-0.0598113	0.0659124	-0.907437	0.364176	0.523839	Swi5
	ENSMUSG00000002546	1242.99	0.00984501	0.0731128	0.134655	0.892885	0.93866	Golga2
	ENSMUSG00000026825	295.778	-2.0118	0.149302	-13.4746	2.20574e-41	6.41569e-39	Dnm1
	ENSMUSG00000039205	551.317	-0.53919	0.116488	-4.62873	3.67911e-06	2.15916e-05	Ciz1
	ENSMUSG00000039195	353.639	0.18098	0.12136	1.49127	0.13589	0.246929	1110008P14Rik
	ENSMUSG00000026820	602.662	-0.29206	0.091818	-3.18086	0.00146837	0.00492541	Ptges2
	ENSMUSG00000083004	3.3223	0.0573943	1.10941	0.0517341	0.958741	0.975089	Gm13413
	ENSMUSG00000026819	740.528	0.072874	0.102773	0.709074	0.478279	0.633162	Slc25a25
	ENSMUSG00000039164	258.195	0.192933	0.119368	1.61629	0.106031	0.20123	Naif1
	ENSMUSG00000039157	840.157	0.508446	0.0975288	5.2133	1.85515e-07	1.39238e-06	Fam102a
	ENSMUSG00000026810	564.154	0.522237	0.111931	4.66572	3.07532e-06	1.83991e-05	Dpm2
	ENSMUSG00000075405	3.06219	0.112531	1.10876	0.101493	0.919159	0.955334	9430097D07Rik
	ENSMUSG00000046854	95.7182	-0.961888	0.203501	-4.72669	2.28204e-06	1.39679e-05	Pip5kl1
	ENSMUSG00000079442	328.632	-0.756994	0.121318	-6.23974	4.38305e-10	5.11067e-09	St6galnac4
	ENSMUSG00000026811	635.373	-0.889857	0.110822	-8.02961	9.77867e-16	2.74281e-14	St6galnac6
	ENSMUSG00000026817	1292.07	0.792544	0.0993609	7.97642	1.50635e-15	4.13234e-14	Ak1
	ENSMUSG00000026814	902.003	0.58763	0.0900261	6.52733	6.69513e-11	8.99733e-10	Eng
	ENSMUSG00000009566	2619.32	-0.00826424	0.0578409	-0.142879	0.886386	0.93474	Fpgs
	ENSMUSG00000009555	3180.11	0.225229	0.0682296	3.30104	0.000963276	0.00338686	Cdk9
	ENSMUSG00000093280	9.52616	0.203507	0.590851	0.34443	0.730523	0.832771	Mir2861
	ENSMUSG00000105841	24.323	0.089287	0.360877	0.247417	0.804586	0.882882	Mir3960
	ENSMUSG00000059013	398.041	0.027561	0.163483	0.168587	0.866122	0.92113	Sh2d3c
	ENSMUSG00000009551	2.43727	0.446668	1.28235	0.348319	0.727601	0.830621	6330409D20Rik
	ENSMUSG00000039021	29.4401	-0.966782	0.377849	-2.55864	0.0105082	0.0282177	Ttc16
	ENSMUSG00000009563	1081.12	0.524959	0.104319	5.03225	4.84769e-07	3.34953e-06	Tor2a
	ENSMUSG00000053746	264.116	0.65898	0.143612	4.58861	4.46197e-06	2.58502e-05	Ptrh1
	ENSMUSG00000038987	30.3912	0.3868	0.325656	1.18775	0.23493	0.378876	Cfap157
	ENSMUSG00000026797	915.029	-0.924385	0.128397	-7.19943	6.0465e-13	1.13415e-11	Stxbp1
	ENSMUSG00000087496	2.26143	0.317275	1.3105	0.242103	0.808701	0.88543	Gm13523
	ENSMUSG00000026796	3124.99	0.87612	0.143229	6.11693	9.53925e-10	1.05824e-08	Fam129b
	ENSMUSG00000026792	531.277	0.0228026	0.0980747	0.232503	0.816148	0.889547	Lrsam1
	ENSMUSG00000038900	28644.4	-0.0512909	0.0842023	-0.609138	0.542433	0.689341	Rpl12
	ENSMUSG00000065124	212.083	-0.11151	0.133329	-0.836353	0.402957	0.562301	Snora65
	ENSMUSG00000026791	515.946	-0.619198	0.147722	-4.19164	2.7695e-05	0.000137138	Slc2a8
	ENSMUSG00000038860	459.501	-0.592072	0.101656	-5.82428	5.73576e-09	5.59171e-08	Garnl3
	ENSMUSG00000104277	3.86253	-0.0455406	0.904435	-0.0503525	0.959841	0.975644	Gm38299
	ENSMUSG00000038831	632.99	-0.97948	0.110082	-8.89777	5.69793e-19	2.34465e-17	Ralgps1
	ENSMUSG00000004105	42.0011	0.222837	0.34341	0.648895	0.516406	0.667205	Angptl2
	ENSMUSG00000068966	1014.73	-0.394902	0.0916333	-4.3096	1.63553e-05	8.47417e-05	Zbtb34
	ENSMUSG00000026788	1005.4	-0.242259	0.0865217	-2.79998	0.00511057	0.0149405	Zbtb43
	ENSMUSG00000038765	29.2078	-0.881737	0.331797	-2.65746	0.00787326	0.0218755	Lmx1b
	ENSMUSG00000052951	4.75704	0.486419	1.00819	0.482466	0.629475	0.759066	C130021I20Rik
	ENSMUSG00000038740	368.126	-0.837518	0.147799	-5.66661	1.45647e-08	1.32897e-07	Mvb12b
	ENSMUSG00000086904	12.2442	-3.38757	0.727563	-4.65605	3.22329e-06	1.91808e-05	Gm13404
	ENSMUSG00000038718	647.426	-0.12916	0.125616	-1.02822	0.303848	0.458536	Pbx3
	ENSMUSG00000038696	1738.68	0.199922	0.077107	2.59279	0.00952007	0.0258524	Mapkap1
	ENSMUSG00000081992	3.27374	0.0894908	0.990428	0.0903558	0.928005	0.961093	Gm13408
	ENSMUSG00000087635	3.40762	1.0773	1.09684	0.982189	0.326007	0.484131	Gm13414
	ENSMUSG00000026867	4100.72	0.0265608	0.0465423	0.570682	0.568215	0.711249	Gapvd1
	ENSMUSG00000026864	23758.2	0.498067	0.104323	4.77427	1.80363e-06	1.12703e-05	Hspa5
	ENSMUSG00000070953	695.762	-0.257895	0.0825646	-3.12355	0.00178681	0.0058666	Rabepk
	ENSMUSG00000035949	1532.8	0.085922	0.0657059	1.30767	0.190984	0.323017	Fbxw2
	ENSMUSG00000107167	4.72675	-4.14962	1.39036	-2.98457	0.00283978	0.00887245	Gm34653
	ENSMUSG00000026869	2491.68	-0.33062	0.0749966	-4.40847	1.04104e-05	5.62881e-05	Psmd5
	ENSMUSG00000026870	19.0941	-0.502374	0.436708	-1.15037	0.249994	0.396463	Cutal
	ENSMUSG00000026873	429.876	-1.25506	0.212641	-5.90226	3.58558e-09	3.62363e-08	Phf19
	ENSMUSG00000086001	1.6789	-1.95267	1.89006	-1.03313	0.301544	0.456324	Gm13448
	ENSMUSG00000026875	25.4201	-1.02689	0.41133	-2.49651	0.0125422	0.0329263	Traf1
	ENSMUSG00000026874	1.70955	0.46229	1.58472	0.291717	0.770503	0.859857	Hc
	ENSMUSG00000035875	9.96149	-1.0992	0.672317	-1.63495	0.10206	0.194966	AI182371
	ENSMUSG00000057110	1620.34	-0.501116	0.11191	-4.47787	7.53918e-06	4.16982e-05	Cntrl
	ENSMUSG00000026878	3044.87	0.0550602	0.0598723	0.919628	0.357767	0.517425	Rab14
	ENSMUSG00000026879	715.904	1.31318	0.52733	2.49025	0.0127655	0.0334137	Gsn
	ENSMUSG00000026880	252.568	-1.68781	0.177583	-9.50432	2.01351e-21	1.11046e-19	Stom
	ENSMUSG00000075391	115.652	0.0427139	0.189192	0.225771	0.82138	0.89249	Glo1-ps
	ENSMUSG00000035778	845.762	0.20629	0.0948613	2.17465	0.0296563	0.069273	Ggta1
	ENSMUSG00000026883	2759.81	0.119701	0.0919755	1.30144	0.193108	0.32622	Dab2ip
	ENSMUSG00000026885	9.84598	0.404809	0.621563	0.651276	0.514868	0.66611	Ttll11
	ENSMUSG00000026895	1473.1	0.188239	0.0720972	2.6109	0.00903041	0.0246868	Ndufa8
	ENSMUSG00000026894	1.06197	-1.45354	2.03723	-0.71349	0.475542	NA	Morn5
	ENSMUSG00000026890	66.0779	-0.29837	0.241416	-1.23591	0.21649	0.356129	Lhx6
	ENSMUSG00000026889	967.012	0.0259653	0.0729306	0.356027	0.72182	0.826801	Rbm18
	ENSMUSG00000026887	742.154	0.0836537	0.0751946	1.1125	0.265925	0.41549	Mrrf
	ENSMUSG00000085141	1.57593	1.28634	1.42019	0.905748	0.365069	0.524744	Gm13429
	ENSMUSG00000087187	2.52608	1.23046	1.17625	1.04609	0.295521	0.449162	Gm13431
	ENSMUSG00000047250	38.7755	1.66833	0.31632	5.27421	1.33331e-07	1.02388e-06	Ptgs1
	ENSMUSG00000080936	9.21606	5.29787	1.17233	4.5191	6.21034e-06	3.4968e-05	Olfr337-ps1
	ENSMUSG00000083101	1.74187	-0.228365	1.39816	-0.163332	0.870257	0.923585	Gm13430
	ENSMUSG00000083716	387.855	-0.0957799	0.126523	-0.757017	0.44904	0.607213	Gm13436
	ENSMUSG00000083431	2.74162	1.06429	1.31046	0.81215	0.416706	0.576261	Gm13437
	ENSMUSG00000083815	1.11053	-0.237061	1.56323	-0.151649	0.879464	NA	Gm13435
	ENSMUSG00000009030	1983.68	-0.00882251	0.0655411	-0.13461	0.89292	0.93866	Pdcl
	ENSMUSG00000075376	1174.92	0.087219	0.0991645	0.879538	0.37911	0.538689	Rc3h2
	ENSMUSG00000066798	558.813	0.0334019	0.100102	0.33368	0.738621	0.838524	Zbtb6
	ENSMUSG00000050714	367.189	-0.589961	0.127488	-4.62757	3.69977e-06	2.17009e-05	Zbtb26
	ENSMUSG00000035437	2308.97	0.14642	0.0616097	2.37658	0.0174741	0.0438669	Rabgap1
	ENSMUSG00000026915	3435.92	-0.553559	0.0513713	-10.7757	4.48581e-27	4.30983e-25	Strbp
	ENSMUSG00000107491	3.52421	1.49077	1.14038	1.30726	0.191126	0.323232	Gm17893
	ENSMUSG00000053164	8.552	-1.10497	0.630131	-1.75356	0.0795066	0.158766	Gpr21
	ENSMUSG00000035403	85.7225	0.20183	0.248385	0.812568	0.416466	0.576155	Crb2
	ENSMUSG00000035392	400.353	-0.570406	0.118863	-4.79885	1.59582e-06	1.00755e-05	Dennd1a
	ENSMUSG00000000247	26.3502	-0.0291239	0.42538	-0.0684658	0.945415	0.969445	Lhx2
	ENSMUSG00000084124	197.952	0.350393	0.183421	1.91032	0.0560915	0.118589	Gm13588
	ENSMUSG00000026749	656.474	-0.259929	0.132121	-1.96736	0.049142	0.106223	Nek6
	ENSMUSG00000026750	4432.66	0.23322	0.0578085	4.03435	5.47539e-05	0.000254563	Psmb7
	ENSMUSG00000083722	10.6572	-2.13384	0.757383	-2.81739	0.00484158	0.0142601	Adgrd2-ps
	ENSMUSG00000026751	5.76762	3.67331	1.13263	3.24317	0.00118209	0.00406138	Nr5a1
	ENSMUSG00000063972	4375.09	1.11126	0.0961095	11.5625	6.38516e-31	8.80365e-29	Nr6a1
	ENSMUSG00000046618	39.7946	-0.213301	0.299186	-0.712937	0.475885	0.630898	Olfml2a
	ENSMUSG00000085755	3.86786	-0.997421	0.969203	-1.02912	0.303426	0.458159	Gm13496
	ENSMUSG00000062997	8490.24	0.172899	0.0712898	2.4253	0.0152956	0.0391196	Rpl35
	ENSMUSG00000026755	1776.35	0.392343	0.0816598	4.80461	1.55057e-06	9.82172e-06	Arpc5l
	ENSMUSG00000026754	260.992	-0.211493	0.121791	-1.73652	0.0824717	0.163794	Golga1
	ENSMUSG00000035236	368.035	-0.554331	0.104668	-5.29607	1.18322e-07	9.20267e-07	Scai
	ENSMUSG00000082315	1.09263	0.693112	2.28301	0.303596	0.761436	NA	Gm16523
	ENSMUSG00000026753	1584.3	0.150213	0.0723734	2.07553	0.0379375	0.0853042	Ppp6c
	ENSMUSG00000083240	148.305	-0.464571	0.151155	-3.07348	0.00211575	0.00680661	Gm13453
	ENSMUSG00000082536	348.464	0.0735768	0.114918	0.640254	0.522007	0.671734	Gm13456
	ENSMUSG00000049252	6.66154	1.79408	0.836942	2.14362	0.0320635	0.0740327	Lrp1b
	ENSMUSG00000081999	75.6365	0.379671	0.225111	1.6866	0.0916804	0.178493	Gm13461
	ENSMUSG00000080994	7.69047	0.0842389	0.643055	0.130998	0.895777	0.940468	Gm13464
	ENSMUSG00000026866	36.0803	1.53689	0.528905	2.9058	0.00366311	0.0111351	Kynu
	ENSMUSG00000036890	475.324	-0.44352	0.0950912	-4.66415	3.09892e-06	1.85142e-05	Gtdc1
	ENSMUSG00000083849	4.14473	-1.33896	0.878248	-1.52458	0.127363	0.234248	Gm13477
	ENSMUSG00000026872	58.9125	1.3568	0.398743	3.4027	0.000667234	0.00244645	Zeb2
	ENSMUSG00000083807	11.4052	0.47531	0.622508	0.76354	0.445142	0.603364	Gm13466
	ENSMUSG00000052155	517.335	0.232853	0.112937	2.0618	0.0392268	0.0878496	Acvr2a
	ENSMUSG00000026761	1397.77	-0.196062	0.0650571	-3.01369	0.0025809	0.00813423	Orc4
	ENSMUSG00000036792	340.591	0.496967	0.122727	4.04935	5.13591e-05	0.000239883	Mbd5
	ENSMUSG00000081272	132.406	0.697123	0.180943	3.85271	0.000116817	0.000505786	Ap2m1-ps
	ENSMUSG00000069495	1537.81	0.12548	0.102797	1.22067	0.222212	0.363193	Epc2
	ENSMUSG00000026764	1401.45	-0.190822	0.0950287	-2.00805	0.0446382	0.097964	Kif5c
	ENSMUSG00000026765	36.6383	-0.565797	0.451863	-1.25214	0.210518	0.34917	Lypd6b
	ENSMUSG00000050447	121.495	0.460032	0.1798	2.55857	0.0105102	0.0282177	Lypd6
	ENSMUSG00000026766	1966.32	0.216135	0.0606959	3.56095	0.000369512	0.00142912	Mmadhc
	ENSMUSG00000083449	2.88739	-0.680363	1.07674	-0.631874	0.527469	0.676964	Gm13487
	ENSMUSG00000083270	36.337	0.770017	0.303564	2.53659	0.0111937	0.0297654	Gm13498
	ENSMUSG00000017144	1295.94	0.80893	0.33979	2.38068	0.0172809	0.0434333	Rnd3
	ENSMUSG00000086007	11.7815	3.41901	0.694972	4.91964	8.67056e-07	5.71923e-06	1700057H21Rik
	ENSMUSG00000087701	7.67424	0.0282535	0.715818	0.0394703	0.968515	0.979495	Gm13493
	ENSMUSG00000036249	265.099	0.431532	0.152203	2.83524	0.00457908	0.013585	Rbm43
	ENSMUSG00000026946	85.1256	0.401999	0.285216	1.40945	0.158702	0.279181	Nmi
	ENSMUSG00000053475	33.499	1.87027	0.380713	4.91254	8.99039e-07	5.92284e-06	Tnfaip6
	ENSMUSG00000036202	14556.5	-0.0284214	0.085295	-0.333213	0.738973	0.838712	Rif1
	ENSMUSG00000026950	52.7838	-1.31659	0.276818	-4.75614	1.97326e-06	1.22366e-05	Neb
	ENSMUSG00000086447	5.3249	-4.0899	1.26053	-3.24458	0.00117623	0.00404385	Gm13522
	ENSMUSG00000036093	1865.92	-0.27438	0.0607839	-4.51403	6.36087e-06	3.57586e-05	Arl5a
	ENSMUSG00000085315	1.52231	0.0907574	1.31137	0.069208	0.944824	0.969415	A430018G15Rik
	ENSMUSG00000017412	9.79325	-0.627919	0.560829	-1.11963	0.262873	0.411986	Cacnb4
	ENSMUSG00000025201	7.05826	0.0486776	0.733421	0.0663705	0.947083	0.969756	Bloc1s2-ps
	ENSMUSG00000055371	1315.83	0.0286473	0.0625958	0.457655	0.647201	0.772544	Stam2
	ENSMUSG00000036053	1793.17	-0.125758	0.109861	-1.14471	0.252331	0.39914	Fmnl2
	ENSMUSG00000097857	2.36643	-0.124521	1.14415	-0.108832	0.913335	0.952264	NA
	ENSMUSG00000061136	8179.46	0.234258	0.0481056	4.86967	1.11785e-06	7.26292e-06	Prpf40a
	ENSMUSG00000026960	1796.77	-0.071995	0.0811755	-0.886905	0.37513	0.53486	Arl6ip6
	ENSMUSG00000082472	4.45222	-0.59069	0.91001	-0.649102	0.516272	0.667154	Gm13501
	ENSMUSG00000083287	3.55398	1.31089	0.969699	1.35185	0.176423	0.303515	Gm13502
	ENSMUSG00000075334	110.028	0.167881	0.244028	0.687958	0.491479	0.645207	Rprm
	ENSMUSG00000060988	16.1836	0.894118	0.460233	1.94275	0.0520462	0.111378	Galnt13
	ENSMUSG00000097837	7.89906	-0.321032	0.805239	-0.398679	0.69013	0.803637	NA
	ENSMUSG00000026824	297.554	1.2025	0.53815	2.23451	0.0254498	0.0608189	Kcnj3
	ENSMUSG00000082971	2.20867	0.863168	1.34648	0.641055	0.521487	0.671481	Gm13517
	ENSMUSG00000082578	3.19377	-0.352545	1.07708	-0.327316	0.743429	0.841564	Gm13527
	ENSMUSG00000026826	47.2236	0.0869822	0.344841	0.252238	0.800857	0.880582	Nr4a2
	ENSMUSG00000084938	2.31133	1.27042	1.57563	0.806292	0.420075	0.579704	BB557941
	ENSMUSG00000054181	5.93855	0.250552	0.719837	0.348068	0.727789	0.830725	A930012O16Rik
	ENSMUSG00000026827	3827.04	0.146332	0.0560276	2.61178	0.00900726	0.0246362	Gpd2
	ENSMUSG00000081642	5.61399	-0.407744	0.851905	-0.478626	0.632205	0.761234	Gm13532
	ENSMUSG00000053472	5.19844	0.493716	0.797359	0.61919	0.535791	0.683681	Gm13534
	ENSMUSG00000026832	3.1895	-0.175182	1.26729	-0.138234	0.890056	0.936819	Cytip
	ENSMUSG00000086862	7.41694	0.946908	0.7347	1.28884	0.197455	0.332084	Gm13546
	ENSMUSG00000026836	456.926	0.152695	0.102745	1.48616	0.137238	0.248951	Acvr1
	ENSMUSG00000026839	6.26768	-0.530179	0.79509	-0.666816	0.50489	0.65795	Upp2
	ENSMUSG00000080985	1.70579	1.51826	1.62395	0.934918	0.349831	0.508834	Gm13559
	ENSMUSG00000036641	4.41158	1.16887	0.867051	1.3481	0.177626	0.305233	Ccdc148
	ENSMUSG00000026991	4486.72	-0.0901293	0.0566661	-1.59053	0.111715	0.210336	Pkp4
	ENSMUSG00000087455	5.53013	-0.798502	0.774214	-1.03137	0.302367	0.457015	5330411J11Rik
	ENSMUSG00000081157	3.49403	0.771531	0.956806	0.806361	0.420035	0.579695	Gm13552
	ENSMUSG00000035168	3428.5	-0.711401	0.0806795	-8.81762	1.16921e-18	4.63167e-17	Tanc1
	ENSMUSG00000026988	500.517	-0.90117	0.135249	-6.66306	2.68177e-11	3.90013e-10	Wdsub1
	ENSMUSG00000026987	1113.79	-0.738878	0.14313	-5.1623	2.43936e-07	1.78296e-06	Baz2b
	ENSMUSG00000085975	1.55126	-3.00131	1.71766	-1.74732	0.0805817	0.160641	Gm13572
	ENSMUSG00000026977	3476.94	-0.402354	0.0879942	-4.57251	4.81909e-06	2.77253e-05	Marchf7
	ENSMUSG00000060703	41.0996	-0.554924	0.316965	-1.75074	0.0799901	0.159567	Cd302
	ENSMUSG00000080198	2.00118	0.00993465	1.3119	0.00757273	0.993958	0.996069	Rpl10a-ps4
	ENSMUSG00000026980	923.08	-2.442	0.174502	-13.9941	1.69384e-44	5.61459e-42	Ly75
	ENSMUSG00000086196	2.2205	-2.26395	1.47671	-1.5331	0.125251	0.231176	Gm13571
	ENSMUSG00000087283	11.4921	-3.53318	0.719319	-4.91184	9.02277e-07	5.94048e-06	Gm13580
	ENSMUSG00000054580	4.29082	0.16685	0.860073	0.193995	0.84618	0.907795	Pla2r1
	ENSMUSG00000026971	1.14232	0.468389	1.74601	0.268263	0.788497	NA	Itgb6
	ENSMUSG00000026970	3474.09	0.867674	0.264586	3.27937	0.00104041	0.00362801	Rbms1
	ENSMUSG00000064289	378.105	-0.169327	0.113825	-1.48761	0.136855	0.248383	Tank
	ENSMUSG00000026914	5277.92	0.559758	0.0658	8.50696	1.78547e-17	6.20473e-16	Psmd14
	ENSMUSG00000035033	3.78219	2.67737	1.14619	2.3359	0.0194967	0.0482543	Tbr1
	ENSMUSG00000026904	10.3453	3.57789	0.783856	4.56447	5.00758e-06	2.86902e-05	Slc4a10
	ENSMUSG00000035000	409.244	0.805775	0.167208	4.81898	1.44291e-06	9.19763e-06	Dpp4
	ENSMUSG00000087518	1.42281	2.769	1.78686	1.54964	0.121228	0.225081	Gm13561
	ENSMUSG00000026896	20.8271	0.924167	0.504481	1.83192	0.0669638	0.137673	Ifih1
	ENSMUSG00000026893	580.533	-0.296578	0.0891604	-3.32634	0.000879942	0.00313119	Gca
	ENSMUSG00000059742	46.5484	-0.569063	0.330678	-1.7209	0.0852696	0.168265	Kcnh7
	ENSMUSG00000075324	221.313	0.264005	0.183552	1.43831	0.150345	0.267943	Fign
	ENSMUSG00000082127	36.3039	0.209722	0.306055	0.685244	0.49319	0.646893	Gm13577
	ENSMUSG00000084104	1.99734	0.302351	1.27408	0.237309	0.812417	0.887485	Gm13578
	ENSMUSG00000026888	97.5118	-0.113474	0.23539	-0.482069	0.629757	0.759277	Grb14
	ENSMUSG00000034903	267.842	1.37379	0.279767	4.91049	9.08511e-07	5.97781e-06	Cobll1
	ENSMUSG00000086881	3.05788	0.0842396	1.16255	0.0724611	0.942235	0.968087	Gm13594
	ENSMUSG00000083707	3.89553	-0.343364	0.92703	-0.370391	0.711091	0.818441	Gm13592
	ENSMUSG00000061171	1.21796	2.12113	1.77696	1.19368	0.232602	NA	Slc38a11
	ENSMUSG00000057182	63.4974	-1.30517	0.271662	-4.80438	1.55232e-06	9.82718e-06	Scn3a
	ENSMUSG00000075318	19.4909	1.09805	0.460135	2.38636	0.017016	0.0428895	Scn2a
	ENSMUSG00000044647	292.966	-0.0499827	0.198512	-0.251787	0.801206	0.880812	Csrnp3
	ENSMUSG00000026994	550.539	0.42748	0.138733	3.08131	0.0020609	0.0066473	Galnt3
	ENSMUSG00000034848	972.719	-0.785757	0.0861472	-9.1211	7.43674e-20	3.37402e-18	Ttc21b
	ENSMUSG00000064329	16.3728	-2.0122	0.659394	-3.0516	0.00227628	0.00727786	Scn1a
	ENSMUSG00000085386	1.36685	-1.80577	2.06039	-0.876422	0.380801	NA	Gm13630
	ENSMUSG00000075316	21.925	-0.599073	0.49508	-1.21005	0.226259	0.36805	Scn9a
	ENSMUSG00000075314	5.70945	1.61092	0.833644	1.93239	0.0533115	0.113639	NA
	ENSMUSG00000087043	1.29581	0.113486	1.52069	0.0746281	0.940511	NA	Gm13599
	ENSMUSG00000027022	13.6083	1.63983	0.519769	3.15491	0.00160546	0.00533973	Xirp2
	ENSMUSG00000034780	87.2049	-0.151197	0.202522	-0.746573	0.455322	0.612625	B3galt1
	ENSMUSG00000083910	1.14241	-1.27175	1.77065	-0.718237	0.472611	NA	Gm13604
	ENSMUSG00000081257	1.19501	-1.27203	1.65195	-0.770013	0.441292	NA	Gm13607
	ENSMUSG00000027030	367.919	-0.214253	0.184745	-1.15972	0.246162	0.391988	Stk39
	ENSMUSG00000075312	1.17125	1.11468	1.90702	0.584513	0.558875	NA	Gm13597
	ENSMUSG00000082836	2.3134	3.41766	1.66476	2.05295	0.0400773	0.0894008	Gm13612
	ENSMUSG00000027035	639.884	-0.906309	0.117366	-7.72208	1.14446e-14	2.76141e-13	Cers6
	ENSMUSG00000034738	1.29046	-0.200641	1.78622	-0.112327	0.910564	NA	Nostrin
	ENSMUSG00000005233	1936.25	-0.342548	0.0642971	-5.32758	9.95289e-08	7.83864e-07	Spc25
	ENSMUSG00000005232	3.07657	-3.12325	1.37043	-2.27902	0.0226658	0.0549638	G6pc2
	ENSMUSG00000027068	2.05425	3.42245	1.66485	2.05571	0.0398105	0.0889001	Dhrs9
	ENSMUSG00000027070	7624.14	1.31928	0.128915	10.2338	1.39986e-24	1.05536e-22	Lrp2
	ENSMUSG00000063145	328.236	0.164911	0.117413	1.40453	0.160161	0.28133	Bbs5
	ENSMUSG00000075307	12.1104	1.55173	0.644509	2.40762	0.016057	0.0407884	Klhl41
	ENSMUSG00000027086	798.592	-0.442616	0.0871201	-5.08053	3.76379e-07	2.663e-06	Fastkd1
	ENSMUSG00000042133	5468.21	0.289945	0.0582918	4.97403	6.55752e-07	4.41598e-06	Ppig
	ENSMUSG00000082345	2.4074	-0.442681	1.11499	-0.397028	0.691347	0.804657	Gm13622
	ENSMUSG00000070883	56.4754	0.21966	0.240421	0.913645	0.360903	0.520588	Ccdc173
	ENSMUSG00000083007	2.77674	1.5176	1.26848	1.19639	0.231543	0.374295	Gm13623
	ENSMUSG00000027088	466.016	0.0865656	0.0994249	0.870664	0.383938	0.543586	Phospho2
	ENSMUSG00000081857	1.45311	1.36275	1.67515	0.813514	0.415924	0.575592	Gm13624
	ENSMUSG00000042155	443.975	0.156404	0.103413	1.51242	0.130427	0.238779	Klhl23
[truncated: 20,094 more rows]

## Sheet: Figure_1e
Figure_1e
	Cluster	set	ID	Description	GeneRatio	BgRatio	pvalue	p.adjust	qvalue	geneID	Count
	1	1	GO:0030198	extracellular matrix organization	38/769	306/23355	2.26208e-12	3.90631e-09	3.09337e-09	240725/12825/12832/18214/241226/279028/12831/23892/17395/19288/67547/107581/654812/12843/12389/16950/14115/21803/56640/17384/235130/23871/12306/14219/17022/11568/12842/399558/407800/268780/18383/208177/12837/11504/64074/240047/16948/54156	38
	1	1	GO:0043062	extracellular structure organization	38/769	307/23355	2.50244e-12	3.90631e-09	3.09337e-09	240725/12825/12832/18214/241226/279028/12831/23892/17395/19288/67547/107581/654812/12843/12389/16950/14115/21803/56640/17384/235130/23871/12306/14219/17022/11568/12842/399558/407800/268780/18383/208177/12837/11504/64074/240047/16948/54156	38
	1	1	GO:0045229	external encapsulating structure organization	38/769	307/23355	2.50244e-12	3.90631e-09	3.09337e-09	240725/12825/12832/18214/241226/279028/12831/23892/17395/19288/67547/107581/654812/12843/12389/16950/14115/21803/56640/17384/235130/23871/12306/14219/17022/11568/12842/399558/407800/268780/18383/208177/12837/11504/64074/240047/16948/54156	38
	1	1	GO:0002683	negative regulation of immune system process	44/769	417/23355	1.14929e-11	1.34553e-08	1.06551e-08	17082/12825/240873/14127/12523/63953/15284/333883/12509/23892/21825/14118/19122/16658/329693/54215/242122/19260/17096/17965/12571/16950/80782/70809/21803/16858/12483/234515/213208/14775/237256/21929/209558/171285/15902/11847/56838/268857/100043314/19252/224860/72432/16149/16952	44
	1	1	GO:0006690	icosanoid metabolic process	23/769	129/23355	3.61221e-11	3.3832e-08	2.67912e-08	70861/19224/24088/21898/13118/23945/11689/13088/13090/13085/384724/13479/14775/11685/105387/105349/77337/631304/16149/16952/72082/13096/226105	23
	1	1	GO:0045785	positive regulation of cell adhesion	42/769	442/23355	8.86835e-10	6.92175e-07	5.48126e-07	12487/240873/63953/15284/30963/12151/54519/333883/21825/16196/20194/54215/242122/19260/22329/107581/12571/22788/12389/14115/11689/50918/18793/21803/66824/11501/14345/23871/22003/22361/16878/171285/407800/56838/268780/16852/12667/12837/64074/16149/16952/54156	42
	1	1	GO:0033559	unsaturated fatty acid metabolic process	20/769	119/23355	2.01376e-09	1.34721e-06	1.06684e-06	70861/19224/13118/23945/11689/13088/13090/13085/384724/14775/11685/105387/105349/77337/631304/16149/16952/72082/13096/226105	20
	1	1	GO:0120254		20/769	127/23355	6.46674e-09	3.78547e-06	2.99767e-06	98711/70861/19224/13118/23945/11689/13088/13090/13085/384724/14775/11685/105387/105349/77337/631304/13079/72082/13096/226105	20
	1	1	GO:0042060	wound healing	35/769	357/23355	1.02428e-08	5.32967e-06	4.22051e-06	12825/14127/63953/279028/12831/21825/14178/21824/11747/14173/73182/17096/21898/231532/18787/21789/12389/11689/21803/22003/12306/14775/13649/17312/12842/109620/17702/14063/14368/385643/208177/64074/16948/16952/11551	35
	1	1	GO:1903037	regulation of leukocyte cell-cell adhesion	32/769	314/23355	1.75073e-08	7.85337e-06	6.21901e-06	12487/240873/63953/15284/12151/333883/19122/16196/54215/242122/19260/22329/22788/12389/16950/11689/21803/16858/66824/11501/14345/23871/213208/237256/22361/171285/11847/56838/16852/100043314/16149/16952	32
	1	1	GO:0061448	connective tissue development	30/769	282/23355	1.8447e-08	7.85337e-06	6.21901e-06	240725/18933/12902/12831/23892/21825/20613/14173/16194/242316/12164/12163/231991/17313/21803/14219/216616/12842/12006/15902/15375/26564/17702/21834/13592/107587/15423/16948/14705/12111	30
	1	1	GO:0007159	leukocyte cell-cell adhesion	34/769	353/23355	2.58161e-08	1.00747e-05	7.97808e-06	12487/240873/63953/15284/12151/333883/21825/19122/16196/54215/242122/19260/22329/67547/22788/12389/16950/11689/21803/16858/66824/11501/14345/23871/213208/237256/22361/171285/11847/56838/16852/100043314/16149/16952	34
	1	1	GO:0001676	long-chain fatty acid metabolic process	18/769	113/23355	3.05987e-08	1.10226e-05	8.72869e-06	19224/13118/23945/11689/13088/13090/13085/384724/14775/11685/171210/26897/171282/171281/631304/72082/13096/226105	18
	1	1	GO:0050777	negative regulation of immune response	21/769	156/23355	4.67745e-08	1.56461e-05	1.239e-05	17082/12825/240873/12523/63953/15284/333883/12509/54215/16950/80782/21803/213208/14775/21929/209558/171285/11847/268857/72432/16952	21
	1	1	GO:0050730	regulation of peptidyl-tyrosine phosphorylation	28/769	263/23355	5.39438e-08	1.60263e-05	1.26911e-05	13838/93672/240873/23892/14178/19122/16196/16194/19260/17096/21898/74155/19699/13874/12389/232431/21803/233328/50490/108071/244218/76527/16878/13649/24056/16149/12803/11551	28
	1	1	GO:0050900	leukocyte migration	34/769	364/23355	5.47557e-08	1.60263e-05	1.26911e-05	16177/240873/14131/14127/23892/21825/17395/24088/19260/22329/17096/17965/57349/15945/22788/18787/11689/19277/13860/21803/66824/11501/76527/13479/14345/28240/66102/26564/14063/56838/19252/16149/16952/18089	34
	1	1	GO:0019369	arachidonic acid metabolic process	14/769	71/23355	6.61669e-08	1.8227e-05	1.44338e-05	19224/13118/23945/11689/13088/13090/13085/384724/14775/11685/631304/72082/13096/226105	14
	1	1	GO:0018108	peptidyl-tyrosine phosphorylation	31/769	318/23355	8.08892e-08	2.01115e-05	1.59261e-05	13838/93672/240873/18214/23892/14178/19122/16196/16194/19260/17096/21898/74155/19699/13874/12389/232431/21803/233328/50490/108071/244218/76527/16878/13649/216616/14257/24056/16149/12803/11551	31
	1	1	GO:0070663	regulation of leukocyte proliferation	27/769	252/23355	8.15971e-08	2.01115e-05	1.59261e-05	12487/240873/12151/333883/23892/19122/16196/242122/19260/22329/17096/21898/12494/22788/21803/16858/12483/66824/76527/213208/237256/209558/171285/11847/69816/16149/16952	27
	1	1	GO:0018212	peptidyl-tyrosine modification	31/769	321/23355	1.00022e-07	2.34203e-05	1.85463e-05	13838/93672/240873/18214/23892/14178/19122/16196/16194/19260/17096/21898/74155/19699/13874/12389/232431/21803/233328/50490/108071/244218/76527/16878/13649/216616/14257/24056/16149/12803/11551	31
	1	1	GO:0018149	peptide cross-linking	9/769	27/23355	1.19441e-07	2.66353e-05	2.10922e-05	12825/21825/20753/72902/109620/21816/268780/16952/12111	9
	1	1	GO:0001819	positive regulation of cytokine production	38/769	452/23355	1.45384e-07	3.0947e-05	2.45066e-05	240725/16177/17082/12370/12487/14131/14127/12523/100040462/21825/16196/24088/16194/54215/242122/19260/21898/13874/57914/22788/18787/21803/244202/66824/11501/142980/12362/213208/17022/171285/14257/14063/12759/100043314/16149/16952/11551/13058	38
	1	1	GO:0052548	regulation of endopeptidase activity	32/769	348/23355	1.92254e-07	3.75137e-05	2.97067e-05	12370/13838/93672/227753/21825/17395/20439/18049/17096/29816/18787/18793/66824/72902/13479/12362/14775/14219/18053/16625/628900/20714/20716/380839/20708/20706/59083/385643/70186/20861/15511/72432	32
	1	1	GO:0070661	leukocyte proliferation	32/769	348/23355	1.92254e-07	3.75137e-05	2.97067e-05	12487/240873/12902/12151/333883/23892/19122/16196/242122/19260/22329/17096/21898/545645/12494/22788/21803/16858/12483/66824/76527/213208/237256/209558/171285/11847/14063/12759/224860/69816/16149/16952	32
	1	1	GO:0030199	collagen fibril organization	12/769	57/23355	2.70406e-07	4.87184e-05	3.85796e-05	12825/12832/18214/12831/23892/12843/16950/12306/17022/11568/12842/16948	12
	1	1	GO:0030336	negative regulation of cell migration	28/769	284/23355	2.70484e-07	4.87184e-05	3.85796e-05	240725/12825/93672/63953/23892/21825/19281/14173/242608/17965/18787/56753/11857/21803/11819/13479/22003/16009/11852/78771/56838/13134/105844/12667/208177/19252/19274/16149	28
	1	1	GO:0060326	cell chemotaxis	29/769	304/23355	3.33496e-07	5.7843e-05	4.58053e-05	240873/14131/14127/23892/21825/14173/22329/17096/17965/57349/15945/18787/11689/19277/57342/11501/76527/13479/21983/23832/28240/66102/14063/56838/64074/19252/16948/16149/16952	29
	1	1	GO:0022407	regulation of cell-cell adhesion	36/769	432/23355	3.82533e-07	6.39786e-05	5.0664e-05	12487/240873/63953/15284/12151/333883/19122/16196/54215/242122/19260/22329/17096/22788/12389/16950/11689/50918/18793/21803/16858/66824/11501/14345/23871/213208/237256/21929/22361/171285/11847/56838/16852/100043314/16149/16952	36
	1	1	GO:0002573	myeloid leukocyte differentiation	24/769	225/23355	4.60924e-07	7.44313e-05	5.89414e-05	12370/14127/14118/16658/24088/70747/17096/16476/12571/70809/21803/233328/11501/234515/16477/76527/12306/16878/15902/26564/14063/224109/16149/18089	24
	1	1	GO:0010951	negative regulation of endopeptidase activity	21/769	179/23355	4.98454e-07	7.73077e-05	6.12192e-05	93672/21825/17395/20439/18787/18793/72902/13479/14775/16625/628900/20714/20716/380839/20708/20706/59083/385643/20861/15511/72432	21
	1	1	GO:0007162	negative regulation of cell adhesion	28/769	293/23355	5.11753e-07	7.73077e-05	6.12192e-05	240873/15284/21825/19122/242122/19260/18787/56753/16950/93673/50918/21803/16858/11501/213208/237256/21929/171285/12842/11847/56838/268709/16852/100043314/208177/19252/16149/16952	28
	1	1	GO:0040013	negative regulation of locomotion	30/769	332/23355	6.68324e-07	9.55097e-05	7.56332e-05	240725/12825/93672/63953/23892/21825/19281/14173/242608/17965/20348/18787/56753/11857/21803/11819/108071/13479/22003/16009/11852/78771/56838/13134/105844/12667/208177/19252/19274/16149	30
	1	1	GO:2000146	negative regulation of cell motility	28/769	297/23355	6.73035e-07	9.55097e-05	7.56332e-05	240725/12825/93672/63953/23892/21825/19281/14173/242608/17965/18787/56753/11857/21803/11819/13479/22003/16009/11852/78771/56838/13134/105844/12667/208177/19252/19274/16149	28
	1	1	GO:0030225	macrophage differentiation	10/769	42/23355	7.99938e-07	0.000107779	8.5349e-05	12370/24088/70747/21803/76527/16878/15902/26564/224109/18089	10
	1	1	GO:0050670	regulation of lymphocyte proliferation	24/769	232/23355	8.05522e-07	0.000107779	8.5349e-05	12487/240873/12151/333883/19122/16196/242122/19260/22329/17096/21898/12494/22788/21803/16858/12483/66824/213208/237256/171285/11847/69816/16149/16952	24
	1	1	GO:0001933	negative regulation of protein phosphorylation	31/769	355/23355	9.12562e-07	0.000118709	9.40046e-05	98496/63953/23892/19122/19281/18767/19260/17096/16476/74155/12389/232431/19277/50918/21803/233328/11819/66824/18218/244923/215748/21929/17873/16009/23882/24056/50523/14586/19252/16210/240672	31
	1	1	GO:0032944	regulation of mononuclear cell proliferation	24/769	235/23355	1.01561e-06	0.000128544	0.000101792	12487/240873/12151/333883/19122/16196/242122/19260/22329/17096/21898/12494/22788/21803/16858/12483/66824/213208/237256/171285/11847/69816/16149/16952	24
	1	1	GO:0050863	regulation of T cell activation	29/769	323/23355	1.16555e-06	0.000143638	0.000113746	12487/240873/63953/15284/12151/333883/19122/16196/54215/242122/19260/22329/22788/12389/16950/21803/16858/66824/11501/213208/237256/22361/171285/11847/278672/16852/100043314/16149/16952	29
	1	1	GO:0051271	negative regulation of cellular component movement	28/769	306/23355	1.22177e-06	0.000145236	0.000115011	240725/12825/93672/63953/23892/21825/19281/14173/242608/17965/18787/56753/11857/21803/11819/13479/22003/16009/11852/78771/56838/13134/105844/12667/208177/19252/19274/16149	28
	1	1	GO:0051216	cartilage development	22/769	205/23355	1.24171e-06	0.000145236	0.000115011	240725/18933/12902/23892/21825/20613/14173/242316/12164/12163/17313/21803/14219/216616/12842/12006/26564/17702/21834/107587/15423/12111	22
	1	1	GO:0061097	regulation of protein tyrosine kinase activity	13/769	77/23355	1.27155e-06	0.000145236	0.000115011	13838/23892/19122/74155/19699/13874/12389/232431/50490/108071/76527/24056/11551	13
	1	1	GO:1903039	positive regulation of leukocyte cell-cell adhesion	23/769	223/23355	1.43221e-06	0.000158519	0.00012553	12487/63953/15284/12151/333883/16196/54215/242122/19260/22329/22788/12389/11689/21803/66824/11501/14345/23871/22361/171285/16852/16149/16952	23
	1	1	GO:0034138	toll-like receptor 3 signaling pathway	7/769	19/23355	1.45554e-06	0.000158519	0.00012553	19260/12389/142980/21929/171285/14063/140792	7
	1	1	GO:0052547	regulation of peptidase activity	34/769	422/23355	1.71713e-06	0.000179256	0.000141951	12370/13838/93672/227753/21825/17395/20439/18049/17096/29816/18787/21789/12389/18793/66824/72902/13479/12362/14775/14219/18053/16625/628900/20714/20716/380839/20708/20706/59083/385643/70186/20861/15511/72432	34
	1	1	GO:0031349	positive regulation of defense response	25/769	259/23355	1.72251e-06	0.000179256	0.000141951	17082/12487/56489/240873/14131/14127/100033459/100040462/15950/24088/54215/21898/13874/22788/18787/244202/66824/11501/142980/23871/13649/171285/12810/14063/16149	25
	1	1	GO:0032103	positive regulation of response to external stimulus	33/769	405/23355	1.90575e-06	0.000194014	0.000153638	17082/12487/56489/240873/14131/14127/100033459/100040462/15950/21825/14173/24088/54215/21898/13874/15945/22788/18787/21803/244202/66824/11501/142980/76527/23871/21983/13649/171285/12810/14063/64074/16149/12803	33
	1	1	GO:0050731	positive regulation of peptidyl-tyrosine phosphorylation	21/769	195/23355	2.03785e-06	0.000203048	0.000160791	13838/93672/240873/23892/14178/19122/16194/17096/21898/19699/13874/21803/233328/50490/108071/244218/76527/16878/16149/12803/11551	21
	1	1	GO:0071900	regulation of protein serine/threonine kinase activity	34/769	427/23355	2.22985e-06	0.00021755	0.000172275	13838/63953/21825/18767/14173/19260/17096/21898/93897/12389/21803/11819/50490/108071/66824/11501/18218/76527/21929/17873/13649/12450/23882/26564/218630/50523/19252/11682/14370/67974/16149/74055/240672/11551	34
	1	1	GO:0048145	regulation of fibroblast proliferation	15/769	107/23355	2.28857e-06	0.000218722	0.000173204	18214/17395/16476/12571/14284/13874/18787/21803/12306/13649/18053/13134/106052/268857/16149	15
	1	1	GO:1903038	negative regulation of leukocyte cell-cell adhesion	17/769	136/23355	2.50654e-06	0.000234762	0.000185906	240873/15284/19122/242122/19260/16950/21803/16858/11501/213208/237256/171285/11847/56838/100043314/16149/16952	17
	1	1	GO:0048144	fibroblast proliferation	15/769	109/23355	2.8997e-06	0.000266261	0.000210849	18214/17395/16476/12571/14284/13874/18787/21803/12306/13649/18053/13134/106052/268857/16149	15
	1	1	GO:0045651	positive regulation of macrophage differentiation	6/769	14/23355	2.99307e-06	0.000269549	0.000213453	12370/21803/76527/16878/15902/26564	6
	1	1	GO:0001822	kidney development	28/769	321/23355	3.11415e-06	0.000275162	0.000217898	240725/98711/241035/13838/241226/14725/23892/20495/14118/17395/14173/16194/242316/13118/15903/56753/19277/21803/16878/22412/15902/11847/13003/218476/107587/11504/381157/74055	28
	1	1	GO:0002685	regulation of leukocyte migration	22/769	217/23355	3.20386e-06	0.000277846	0.000220024	16177/240873/23892/21825/17395/24088/19260/17096/17965/15945/22788/18787/21803/66824/11501/76527/14345/14063/56838/19252/16149/16952	22
	1	1	GO:0010631	epithelial cell migration	27/769	304/23355	3.31923e-06	0.000282617	0.000223802	63953/23892/21825/14178/17395/14173/242316/16476/14181/11745/18787/56753/21803/11819/11501/23871/14775/14257/11852/80837/11881/105844/64074/19274/240185/16952/68792	27
	1	1	GO:0043405	regulation of MAP kinase activity	26/769	287/23355	3.5e-06	0.000292687	0.000231776	13838/63953/21825/14173/19260/17096/21898/93897/12389/21803/50490/108071/11501/18218/76527/17873/13649/23882/26564/19252/11682/14370/16149/74055/240672/11551	26
	1	1	GO:0001655	urogenital system development	31/769	379/23355	3.58977e-06	0.000294928	0.000233551	240725/98711/241035/13838/241226/14725/23892/20495/14118/17395/14173/16194/242316/13118/15903/56753/19277/18793/21803/16878/22412/15902/15375/11847/13003/218476/107587/11504/381157/16952/74055	31
	1	1	GO:0032612	interleukin-1 production	15/769	111/23355	3.65284e-06	0.000294935	0.000233556	12370/100040462/24088/21898/74155/244202/66824/12362/21929/171285/11847/380839/14063/268857/16952	15
	1	1	GO:0090132	epithelium migration	27/769	306/23355	3.75381e-06	0.000297951	0.000235944	63953/23892/21825/14178/17395/14173/242316/16476/14181/11745/18787/56753/21803/11819/11501/23871/14775/14257/11852/80837/11881/105844/64074/19274/240185/16952/68792	27
	1	1	GO:0090130	tissue migration	27/769	308/23355	4.23997e-06	0.000330929	0.00026206	63953/23892/21825/14178/17395/14173/242316/16476/14181/11745/18787/56753/21803/11819/11501/23871/14775/14257/11852/80837/11881/105844/64074/19274/240185/16952/68792	27
	1	1	GO:0032652	regulation of interleukin-1 production	14/769	99/23355	4.45975e-06	0.000342377	0.000271125	12370/100040462/24088/21898/74155/244202/66824/12362/21929/171285/11847/380839/268857/16952	14
	1	1	GO:0050673	epithelial cell proliferation	34/769	443/23355	4.9766e-06	0.000371696	0.000294343	240725/241035/63953/21825/14178/14173/21898/16476/18158/74155/12571/14181/13874/18096/12389/56753/19692/11689/21803/11819/14775/21929/16009/13649/14257/18053/15902/18094/21816/107587/268857/12837/19274/240185	34
	1	1	GO:0010632	regulation of epithelial cell migration	23/769	240/23355	5.0004e-06	0.000371696	0.000294343	63953/21825/14178/17395/14173/16476/14181/11745/18787/56753/21803/11819/23871/14257/11852/80837/11881/105844/64074/19274/240185/16952/68792	23
	1	1	GO:0051250	negative regulation of lymphocyte activation	18/769	160/23355	5.84877e-06	0.000425054	0.000336596	240873/15284/19122/242122/19260/17096/16950/21803/16858/213208/237256/21929/171285/15902/11847/100043314/16149/16952	18
	1	1	GO:0002695	negative regulation of leukocyte activation	20/769	192/23355	5.89975e-06	0.000425054	0.000336596	240873/12523/15284/19122/242122/19260/17096/16950/21803/16858/213208/237256/21929/209558/171285/15902/11847/100043314/16149/16952	20
	1	1	GO:0002285	lymphocyte activation involved in immune response	21/769	209/23355	6.13378e-06	0.00043522	0.000344646	12487/240873/14127/15284/54519/16194/54215/21898/545645/16950/381812/21803/21929/171285/23882/14063/16852/224860/16149/16952/18089	21
	1	1	GO:0010466	negative regulation of peptidase activity	23/769	244/23355	6.58352e-06	0.000460158	0.000364395	93672/21825/17395/20439/18049/18787/21789/18793/72902/13479/14775/16625/628900/20714/20716/380839/20708/20706/59083/385643/20861/15511/72432	23
	1	1	GO:0002366	leukocyte activation involved in immune response	26/769	298/23355	6.91892e-06	0.000476489	0.000377327	12487/240873/14127/12523/15284/54519/16194/54215/17096/21898/545645/11745/16950/381812/21803/66824/21929/209558/171285/23882/14063/16852/224860/16149/16952/18089	26
	1	1	GO:0072001	renal system development	28/769	336/23355	7.42621e-06	0.000504013	0.000399123	240725/98711/241035/13838/241226/14725/23892/20495/14118/17395/14173/16194/242316/13118/15903/56753/19277/21803/16878/22412/15902/11847/13003/218476/107587/11504/381157/74055	28
	1	1	GO:0035581	sequestering of extracellular ligand from receptor	5/769	10/23355	8.38926e-06	0.000561242	0.000444442	23893/23892/14118/17965/224109	5
	1	1	GO:0046651	lymphocyte proliferation	27/769	320/23355	8.58332e-06	0.000566137	0.000448318	12487/240873/12902/12151/333883/19122/16196/242122/19260/22329/17096/21898/545645/12494/22788/21803/16858/12483/66824/213208/237256/171285/11847/224860/69816/16149/16952	27
	1	1	GO:0002263	cell activation involved in immune response	26/769	302/23355	8.77904e-06	0.000571003	0.000452172	12487/240873/14127/12523/15284/54519/16194/54215/17096/21898/545645/11745/16950/381812/21803/66824/21929/209558/171285/23882/14063/16852/224860/16149/16952/18089	26
	1	1	GO:0022409	positive regulation of cell-cell adhesion	24/769	267/23355	9.39076e-06	0.000602423	0.000477053	12487/63953/15284/12151/333883/16196/54215/242122/19260/22329/22788/12389/11689/18793/21803/66824/11501/14345/23871/22361/171285/16852/16149/16952	24
	1	1	GO:0002697	regulation of immune effector process	33/769	437/23355	9.5799e-06	0.000606252	0.000480085	16177/12487/240873/14131/14127/12523/63953/15284/333883/12509/24088/54215/19260/17096/21898/22788/16950/80782/21803/12483/66824/142980/213208/21929/209558/171285/14063/14963/224753/69816/72432/16149/16952	33
	1	1	GO:0048644	muscle organ morphogenesis	13/769	92/23355	9.81937e-06	0.000613121	0.000485525	12825/241431/14725/22138/68678/21803/57246/22003/16878/109620/18091/12803/107765	13
	1	1	GO:0032943	mononuclear cell proliferation	27/769	323/23355	1.01714e-05	0.000621878	0.000492459	12487/240873/12902/12151/333883/19122/16196/242122/19260/22329/17096/21898/545645/12494/22788/21803/16858/12483/66824/213208/237256/171285/11847/224860/69816/16149/16952	27
	1	1	GO:0002819	regulation of adaptive immune response	21/769	216/23355	1.02252e-05	0.000621878	0.000492459	16177/17082/12487/240873/14131/14127/63953/15284/54215/22788/16950/21803/244202/66824/213208/21929/171285/14963/224753/16149/16952	21
	1	1	GO:0001667	ameboidal-type cell migration	33/769	439/23355	1.05271e-05	0.000630669	0.00049942	18214/63953/23892/21825/14178/17395/14173/242316/16476/20348/14181/11745/18787/56753/11857/21803/11819/14275/11501/23871/21983/56332/14775/14257/11852/80837/11881/105844/64074/19274/240185/16952/68792	33
	1	1	GO:0002698	negative regulation of immune effector process	16/769	136/23355	1.07956e-05	0.000630669	0.00049942	240873/12523/63953/15284/333883/12509/16950/80782/21803/12483/213208/21929/209558/171285/72432/16952	16
	1	1	GO:0032355	response to estradiol	10/769	55/23355	1.08039e-05	0.000630669	0.00049942	20756/21338/14284/208908/21803/56089/13649/15375/17702/16952	10
	1	1	GO:0042063	gliogenesis	28/769	343/23355	1.09084e-05	0.000630669	0.00049942	13838/63953/14725/18088/14173/24088/70747/17096/21898/12571/19699/18096/21803/17173/76527/215798/216049/16878/13649/216616/15902/26564/13003/12759/224109/13490/12803/16952	28
	1	1	GO:0050727	regulation of inflammatory response	28/769	344/23355	1.15124e-05	0.000657471	0.000520645	16177/17082/12487/240873/14131/14127/63953/24088/17096/21898/64339/22788/18787/23945/11689/244202/66824/11501/142980/12362/23871/213208/14775/21929/209558/13649/268857/16952	28
	1	1	GO:0050870	positive regulation of T cell activation	20/769	201/23355	1.1726e-05	0.000661601	0.000523915	12487/63953/15284/12151/333883/16196/54215/242122/19260/22329/22788/12389/21803/66824/11501/22361/171285/16852/16149/16952	20
	1	1	GO:0090287	regulation of cellular response to growth factor stimulus	25/769	289/23355	1.19774e-05	0.000667738	0.000528775	240725/23893/241226/14725/12509/23892/21825/14118/14173/18049/17965/14181/170676/12389/21803/14275/18053/17702/50523/12667/224109/64074/68010/240185/16948	25
	1	1	GO:0030595	leukocyte chemotaxis	21/769	220/23355	1.35435e-05	0.000746165	0.000590881	240873/14131/14127/23892/21825/17096/17965/57349/15945/18787/11689/19277/11501/76527/13479/28240/66102/14063/19252/16149/16952	21
	1	1	GO:0050868	negative regulation of T cell activation	15/769	124/23355	1.44342e-05	0.000769997	0.000609753	240873/15284/19122/242122/19260/16950/21803/16858/213208/237256/171285/11847/100043314/16149/16952	15
	1	1	GO:0048146	positive regulation of fibroblast proliferation	11/769	69/23355	1.46867e-05	0.000769997	0.000609753	18214/16476/12571/14284/13874/18787/21803/12306/13649/18053/16149	11
	1	1	GO:0071674	mononuclear cell migration	18/769	171/23355	1.47653e-05	0.000769997	0.000609753	240873/23892/21825/17096/17965/15945/18787/11689/19277/13860/21803/66824/11501/76527/28240/66102/19252/16952	18
	1	1	GO:0010634	positive regulation of epithelial cell migration	17/769	155/23355	1.4786e-05	0.000769997	0.000609753	21825/14178/17395/14173/16476/14181/11745/18787/21803/23871/14257/11852/80837/64074/240185/16952/68792	17
	1	1	GO:1900115	extracellular regulation of signal transduction	5/769	11/23355	1.49626e-05	0.000769997	0.000609753	23893/23892/14118/17965/224109	5
	1	1	GO:1900116	extracellular negative regulation of signal transduction	5/769	11/23355	1.49626e-05	0.000769997	0.000609753	23893/23892/14118/17965/224109	5
	1	1	GO:1900120	regulation of receptor binding	7/769	26/23355	1.5535e-05	0.0007819	0.000619178	227120/23893/17395/12306/224860/16948/434784	7
	1	1	GO:0070372	regulation of ERK1 and ERK2 cascade	26/769	312/23355	1.55844e-05	0.0007819	0.000619178	241035/63953/14173/24088/18049/19260/17096/21898/16476/74155/12389/21803/50490/66824/21983/215748/14219/16878/56089/13649/171285/14257/14063/19252/16149/13176	26
	1	1	GO:0042326	negative regulation of phosphorylation	31/769	408/23355	1.5716e-05	0.0007819	0.000619178	98496/63953/23892/19122/19281/18767/19260/17096/16476/74155/12389/232431/19277/50918/21803/233328/11819/66824/18218/244923/215748/21929/17873/16009/23882/24056/50523/14586/19252/16210/240672	31
	1	1	GO:1903131	mononuclear cell differentiation	34/769	468/23355	1.5875e-05	0.0007819	0.000619178	12487/240873/14127/63953/15284/12902/12151/16658/16196/16194/19260/17096/545645/16476/12571/16950/381812/21803/11501/76527/21929/22361/28240/15902/22095/23882/14063/278672/16852/224860/14370/16149/16952/18089	34
	1	1	GO:0061098	positive regulation of protein tyrosine kinase activity	9/769	46/23355	1.60287e-05	0.0007819	0.000619178	13838/23892/19122/19699/13874/50490/108071/76527/11551	9
	1	1	GO:0060343	trabecula formation	7/769	27/23355	2.03785e-05	0.00098384	0.000779093	14200/23892/215798/12842/17702/11504/18091	7
	1	1	GO:0003007	heart morphogenesis	24/769	280/23355	2.06969e-05	0.000989015	0.000783191	14200/12831/21375/241431/14725/22138/21825/20613/16476/20348/21803/14275/57342/57246/22003/215798/12006/15902/399558/109620/17702/11504/18091/107765	24
	1	1	GO:0032609	interferon-gamma production	15/769	129/23355	2.3249e-05	0.0010935	0.000865931	16177/17082/19122/54215/242122/19260/21898/22788/16858/66824/142980/213208/171285/23882/14063	15
	1	1	GO:0050678	regulation of epithelial cell proliferation	29/769	377/23355	2.33504e-05	0.0010935	0.000865931	240725/241035/63953/21825/14178/14173/21898/16476/18158/74155/12571/14181/12389/56753/19692/11689/21803/11819/14775/21929/13649/14257/18053/18094/21816/107587/268857/19274/240185	29
	1	1	GO:0022408	negative regulation of cell-cell adhesion	19/769	194/23355	2.40621e-05	0.00111567	0.000883488	240873/15284/19122/242122/19260/16950/50918/21803/16858/11501/213208/237256/21929/171285/11847/56838/100043314/16149/16952	19
	1	1	GO:1901342	regulation of vasculature development	25/769	302/23355	2.52384e-05	0.00115874	0.000917595	240725/277468/12509/23892/21825/17395/14173/54215/654812/15945/11745/18787/11689/142980/23871/16878/18053/11852/80837/11504/64074/21826/19274/240185/13058	25
	1	1	GO:0002761	regulation of myeloid leukocyte differentiation	15/769	130/23355	2.54956e-05	0.00115918	0.000917944	12370/14118/16658/17096/16476/12571/70809/21803/11501/234515/76527/16878/15902/26564/16149	15
	1	1	GO:0090025	regulation of monocyte chemotaxis	7/769	28/23355	2.64024e-05	0.00118887	0.000941455	240873/23892/17096/17965/15945/18787/19252	7
	1	1	GO:0006936	muscle contraction	25/769	303/23355	2.66708e-05	0.00118952	0.000941968	240725/12296/227753/19224/22138/21338/12494/12389/320502/319552/326618/57246/74492/22003/14219/24052/11443/11847/12671/109620/18091/13506/14705/11551/66240	25
	1	1	GO:0032102	negative regulation of response to external stimulus	29/769	380/23355	2.7015e-05	0.0011935	0.000945123	13838/63953/23892/21825/21824/11747/14173/17965/20348/64339/18787/11689/80782/319552/23871/12306/213208/14775/21929/209558/171285/237847/11847/268857/385643/13490/208177/19252/72432	29
	1	1	GO:0050866	negative regulation of cell activation	20/769	213/23355	2.73773e-05	0.0011982	0.000948846	240873/12523/15284/19122/242122/19260/17096/16950/21803/16858/213208/237256/21929/209558/171285/15902/11847/100043314/16149/16952	20
	1	1	GO:0090092	regulation of transmembrane receptor protein serine/threonine kinase signaling pathway	22/769	250/23355	3.02981e-05	0.00131376	0.00104035	240725/23893/241226/14725/23892/21825/14118/242316/12164/12163/17965/170676/12389/21803/14275/57246/17702/50523/12667/224109/68010/16948	22
	1	1	GO:0045649	regulation of macrophage differentiation	6/769	20/23355	3.26117e-05	0.00140111	0.00110952	12370/21803/76527/16878/15902/26564	6
	1	1	GO:0090049	regulation of cell migration involved in sprouting angiogenesis	8/769	39/23355	3.31407e-05	0.00141089	0.00111727	21825/14173/14181/80837/105844/240185/16952/68792	8
	1	1	GO:0031953	negative regulation of protein autophosphorylation	5/769	13/23355	3.94506e-05	0.00166439	0.00131801	16476/74155/12389/14586/16210	5
	1	1	GO:1904645	response to amyloid-beta	8/769	40/23355	4.02391e-05	0.0016825	0.00133235	13838/19122/17395/22329/21898/108071/56089/18053	8
	1	1	GO:0002286	T cell activation involved in immune response	14/769	120/23355	4.15946e-05	0.00172378	0.00136505	240873/14127/15284/54519/16194/545645/16950/381812/21803/171285/23882/14063/16149/16952	14
	1	1	GO:0032611	interleukin-1 beta production	12/769	91/23355	4.33903e-05	0.0017694	0.00140117	12370/100040462/24088/21898/74155/66824/12362/21929/11847/380839/14063/268857	12
	1	1	GO:0070665	positive regulation of leukocyte proliferation	16/769	152/23355	4.3451e-05	0.0017694	0.00140117	12487/12151/333883/16196/242122/19260/22329/17096/21898/12494/22788/66824/76527/171285/16149/16952	16
	1	1	GO:0090050	positive regulation of cell migration involved in sprouting angiogenesis	6/769	21/23355	4.4388e-05	0.00179197	0.00141905	14173/14181/80837/240185/16952/68792	6
	1	1	GO:0070371	ERK1 and ERK2 cascade	26/769	332/23355	4.51159e-05	0.00180579	0.00142999	241035/63953/14173/24088/18049/19260/17096/21898/16476/74155/12389/21803/50490/66824/21983/215748/14219/16878/56089/13649/171285/14257/14063/19252/16149/13176	26
	1	1	GO:0010810	regulation of cell-substrate adhesion	20/769	221/23355	4.63356e-05	0.0018389	0.0014562	30963/23892/21825/20194/107581/12571/18787/56753/14115/50918/12842/407800/56838/268709/268780/16852/208177/12837/64074/54156	20
	1	1	GO:0006631	fatty acid metabolic process	30/769	412/23355	4.73747e-05	0.00186433	0.00147635	70861/16922/30963/19224/75778/11529/13118/12389/23945/11689/13088/13090/13085/384724/14775/11685/171210/26897/171282/171281/105387/105349/77337/631304/16149/60527/16952/72082/13096/226105	30
	1	1	GO:1903034	regulation of response to wounding	17/769	170/23355	4.8876e-05	0.00189162	0.00149796	13838/21825/21824/11747/14173/18787/12389/11689/12306/237847/14063/385643/208177/64074/12803/16952/11551	17
	1	1	GO:1903555	regulation of tumor necrosis factor superfamily cytokine production	17/769	170/23355	4.8876e-05	0.00189162	0.00149796	14131/14127/12523/21825/24088/19260/21898/74155/66824/11501/142980/21929/171285/11847/12759/268857/13058	17
	1	1	GO:0042493	response to drug	22/769	259/23355	5.17343e-05	0.00198583	0.00157256	68678/19122/17395/16476/230459/12494/18787/76507/13088/13090/13085/384724/13479/12362/13490/19274/16952/107765/72082/13096/226105/13058	22
	1	1	GO:0019373	epoxygenase P450 pathway	7/769	31/23355	5.3802e-05	0.00203784	0.00161374	13088/13090/13085/384724/72082/13096/226105	7
	1	1	GO:0032642	regulation of chemokine production	12/769	93/23355	5.39594e-05	0.00203784	0.00161374	17082/12523/16196/24088/16194/21898/66824/142980/171285/11847/14063/16149	12
	1	1	GO:0043491	protein kinase B signaling	19/769	206/23355	5.50388e-05	0.00206197	0.00163286	241035/12487/14725/21825/14173/73182/75778/21803/50490/11501/234515/21983/14775/56089/13649/18053/105349/13490/16948	19
	1	1	GO:0010595	positive regulation of endothelial cell migration	13/769	108/23355	5.59164e-05	0.00207823	0.00164573	21825/14173/14181/11745/21803/23871/14257/11852/80837/64074/240185/16952/68792	13
	1	1	GO:0045765	regulation of angiogenesis	24/769	298/23355	5.64098e-05	0.00208006	0.00164718	240725/277468/12509/23892/21825/17395/14173/54215/15945/11745/18787/11689/142980/23871/16878/18053/11852/80837/11504/64074/21826/19274/240185/13058	24
	1	1	GO:0043588	skin development	23/769	280/23355	5.91934e-05	0.00216565	0.00171495	12825/12832/12831/19224/11695/14178/20613/20756/20753/74155/14284/12843/72333/13649/12842/18053/450219/109620/17702/21816/50523/14368/16952	23
	1	1	GO:0002040	sprouting angiogenesis	14/769	124/23355	5.98945e-05	0.00217431	0.00172181	277468/23892/21825/14173/14181/11689/57342/14257/18053/80837/105844/240185/16952/68792	14
	1	1	GO:0045860	positive regulation of protein kinase activity	31/769	439/23355	6.32543e-05	0.00227861	0.00180441	13838/18214/23892/21825/214230/14118/19122/14173/16194/21898/19699/13874/93897/21803/50490/108071/11501/76527/17873/13649/12006/23882/26564/12759/105844/11682/14370/67974/16149/74055/11551	31
	1	1	GO:0014013	regulation of gliogenesis	14/769	125/23355	6.54419e-05	0.00233942	0.00185256	63953/14725/18088/24088/17096/18096/21803/17173/76527/216049/16878/13649/15902/13490	14
	1	1	GO:0006469	negative regulation of protein kinase activity	19/769	209/23355	6.69244e-05	0.00235644	0.00186605	63953/19281/18767/19260/17096/74155/12389/232431/19277/11819/66824/18218/21929/17873/23882/24056/50523/19252/240672	19
	1	1	GO:0098742	cell-cell adhesion via plasma-membrane adhesion molecules	19/769	209/23355	6.69244e-05	0.00235644	0.00186605	227485/94332/19281/22329/319387/50918/16858/72333/12552/244682/21929/12563/215654/16852/224024/19274/13507/13506/14735	19
	1	1	GO:0014015	positive regulation of gliogenesis	11/769	81/23355	6.82677e-05	0.00236813	0.0018753	14725/18088/24088/17096/18096/21803/76527/216049/16878/13649/15902	11
	1	1	GO:0032651	regulation of interleukin-1 beta production	11/769	81/23355	6.82677e-05	0.00236813	0.0018753	12370/100040462/24088/21898/74155/66824/12362/21929/11847/380839/268857	11
	1	1	GO:0002042	cell migration involved in sprouting angiogenesis	9/769	55/23355	7.10203e-05	0.00243938	0.00193172	23892/21825/14173/14181/80837/105844/240185/16952/68792	9
	1	1	GO:0043406	positive regulation of MAP kinase activity	19/769	210/23355	7.13636e-05	0.00243938	0.00193172	13838/21825/14173/21898/93897/21803/50490/108071/11501/76527/17873/13649/23882/26564/11682/14370/16149/74055/11551	19
	1	1	GO:0032722	positive regulation of chemokine production	10/769	68/23355	7.30736e-05	0.00247974	0.00196368	17082/12523/16196/24088/16194/21898/66824/142980/171285/16149	10
	1	1	GO:0042129	regulation of T cell proliferation	17/769	176/23355	7.55791e-05	0.00254631	0.0020164	12487/240873/12151/333883/19122/242122/19260/22329/22788/21803/16858/66824/213208/237256/171285/11847/16952	17
	1	1	GO:0071706	tumor necrosis factor superfamily cytokine production	17/769	177/23355	8.11002e-05	0.0027128	0.00214824	14131/14127/12523/21825/24088/19260/21898/74155/66824/11501/142980/21929/171285/11847/12759/268857/13058	17
	1	1	GO:0002548	monocyte chemotaxis	9/769	56/23355	8.21751e-05	0.00272926	0.00216127	240873/23892/17096/17965/15945/18787/19277/19252/16952	9
	1	1	GO:1901343	negative regulation of vasculature development	13/769	113/23355	8.9694e-05	0.00294152	0.00232936	240725/12509/21825/54215/654812/15945/18787/11689/16878/18053/11504/21826/19274	13
	1	1	GO:1902105	regulation of leukocyte differentiation	24/769	307/23355	8.98222e-05	0.00294152	0.00232936	12370/12487/240873/63953/15284/14118/16658/16196/17096/16476/12571/16950/70809/21803/11501/234515/76527/22361/16878/15902/26564/278672/16149/16952	24
	1	1	GO:0061041	regulation of wound healing	14/769	129/23355	9.23593e-05	0.0030036	0.00237852	21825/21824/11747/14173/18787/12389/11689/12306/14063/385643/208177/64074/16952/11551	14
	1	1	GO:0032677	regulation of interleukin-8 production	10/769	70/23355	9.39793e-05	0.00303521	0.00240355	24088/19260/21898/18787/244202/66824/142980/14063/16149/16952	10
	1	1	GO:0043536	positive regulation of blood vessel endothelial cell migration	9/769	57/23355	9.47644e-05	0.0030396	0.00240703	21825/14173/14181/21803/23871/80837/240185/16952/68792	9
	1	1	GO:0030111	regulation of Wnt signaling pathway	24/769	309/23355	9.93008e-05	0.00316344	0.0025051	240725/110648/23892/14173/20439/24088/12389/19277/21803/233328/14275/21929/13649/12842/450219/12006/195208/26564/50523/14368/68588/18091/68010/67974	24
	1	1	GO:0043542	endothelial cell migration	19/769	218/23355	0.000117343	0.00363129	0.00287558	23892/21825/14173/14181/11745/21803/11819/11501/23871/14775/14257/11852/80837/105844/64074/19274/240185/16952/68792	19
	1	1	GO:0071560	cellular response to transforming growth factor beta stimulus	19/769	218/23355	0.000117343	0.00363129	0.00287558	12825/241226/21825/14118/16476/12164/12163/18787/12843/170676/12389/21803/14275/105349/50523/224109/68010/16948/107765	19
	1	1	GO:0045089	positive regulation of innate immune response	13/769	116/23355	0.000117466	0.00363129	0.00287558	56489/100033459/100040462/15950/24088/54215/21898/13874/66824/11501/171285/12810/16149	13
	1	1	GO:0060070	canonical Wnt signaling pathway	23/769	293/23355	0.000117519	0.00363129	0.00287558	110648/23892/14173/20439/93897/12389/19277/21803/233328/14275/13649/12842/450219/22412/12006/26564/50523/14368/68588/18091/68010/14370/67974	23
	1	1	GO:0010001	glial cell differentiation	21/769	255/23355	0.000117864	0.00363129	0.00287558	13838/63953/18088/14173/24088/70747/21898/19699/18096/21803/76527/215798/216049/16878/13649/15902/26564/12759/224109/13490/12803	21
	1	1	GO:0032602	chemokine production	12/769	101/23355	0.000121532	0.00371917	0.00294517	17082/12523/16196/24088/16194/21898/66824/142980/171285/11847/14063/16149	12
	1	1	GO:0070302	regulation of stress-activated protein kinase signaling cascade	17/769	183/23355	0.000122305	0.00371917	0.00294517	63953/19260/17096/242316/21898/100532/381812/66824/142980/244923/14219/17873/13649/14257/23882/14063/19252	17
	1	1	GO:0051897	positive regulation of protein kinase B signaling	13/769	117/23355	0.000128238	0.0038561	0.00305361	12487/14725/21825/14173/21803/50490/11501/21983/14775/56089/13649/18053/105349	13
	1	1	GO:0051090	regulation of DNA-binding transcription factor activity	29/769	415/23355	0.000129243	0.0038561	0.00305361	241035/240873/18214/12523/23892/12335/19122/24088/18049/21898/15903/19699/11745/12389/21803/66824/11501/142980/94353/21929/432530/171285/15902/15375/17702/12759/14368/268857/23947	29
	1	1	GO:0002274	myeloid leukocyte activation	20/769	238/23355	0.000129278	0.0038561	0.00305361	17082/14131/14127/12523/21825/24088/17096/21898/16476/11745/57914/21803/243978/66824/142980/12362/209558/171285/14063/12759	20
	1	1	GO:0045088	regulation of innate immune response	17/769	184/23355	0.000130714	0.00387427	0.003068	56489/100033459/100040462/15950/63953/24088/54215/21898/13874/80782/66824/11501/21929/171285/12810/268857/16149	17
	1	1	GO:0006941	striated muscle contraction	16/769	167/23355	0.000133952	0.00394528	0.00312422	12296/227753/22138/12389/320502/74492/22003/14219/24052/11443/11847/109620/18091/13506/14705/66240	16
	1	1	GO:1903706	regulation of hemopoiesis	28/769	396/23355	0.00013788	0.00403557	0.00319573	12370/12487/240873/63953/15284/14118/16658/16196/17096/16476/12571/16950/70809/21803/11501/234515/76527/23871/22361/16878/15902/319159/319158/26564/278672/16948/16149/16952	28
	1	1	GO:0097529	myeloid leukocyte migration	19/769	221/23355	0.000140378	0.00408318	0.00323343	16177/240873/14131/14127/23892/21825/17096/17965/57349/15945/18787/19277/11501/76527/13479/26564/19252/16149/16952	19
	1	1	GO:0007596	blood coagulation	16/769	168/23355	0.000143626	0.00410162	0.00324804	14127/279028/21825/21824/11747/73182/17096/21898/18787/21789/12389/12306/14063/14368/385643/11551	16
	1	1	GO:0032680	regulation of tumor necrosis factor production	16/769	168/23355	0.000143626	0.00410162	0.00324804	14131/14127/12523/21825/24088/19260/21898/74155/66824/142980/21929/171285/11847/12759/268857/13058	16
	1	1	GO:0002831	regulation of response to biotic stimulus	23/769	297/23355	0.000143685	0.00410162	0.00324804	56489/12523/100033459/100040462/15950/63953/24088/54215/19260/21898/13874/80782/244202/66824/11501/21929/171285/12810/11847/14063/268857/72432/16149	23
	1	1	GO:0060828	regulation of canonical Wnt signaling pathway	20/769	240/23355	0.000144764	0.00410162	0.00324804	110648/23892/14173/20439/12389/19277/21803/233328/14275/13649/12842/450219/12006/26564/50523/14368/68588/18091/68010/67974	20
	1	1	GO:0090288	negative regulation of cellular response to growth factor stimulus	12/769	103/23355	0.000146853	0.00410162	0.00324804	240725/23893/14725/12509/23892/21825/14118/17965/12389/18053/12667/68010	12
	1	1	GO:1903557	positive regulation of tumor necrosis factor superfamily cytokine production	12/769	103/23355	0.000146853	0.00410162	0.00324804	14131/14127/12523/21825/24088/21898/66824/11501/142980/171285/12759/13058	12
	1	1	GO:0007517	muscle organ development	26/769	357/23355	0.000147901	0.00410162	0.00324804	57339/12825/15284/241431/14725/22138/68678/11695/12335/68016/15903/12389/320502/21803/11819/57246/22003/14775/22634/78977/16878/109620/18091/16948/12803/107765	26
	1	1	GO:0045637	regulation of myeloid cell differentiation	19/769	222/23355	0.000148895	0.00410162	0.00324804	12370/14118/16658/17096/16476/12571/70809/21803/11501/234515/76527/23871/16878/15902/319159/319158/26564/16948/16149	19
	1	1	GO:0071559	response to transforming growth factor beta	19/769	222/23355	0.000148895	0.00410162	0.00324804	12825/241226/21825/14118/16476/12164/12163/18787/12843/170676/12389/21803/14275/105349/50523/224109/68010/16948/107765	19
	1	1	GO:0050729	positive regulation of inflammatory response	14/769	135/23355	0.000150632	0.00412519	0.0032667	17082/12487/240873/14131/14127/24088/21898/22788/18787/244202/11501/142980/23871/13649	14
	1	1	GO:0043534	blood vessel endothelial cell migration	13/769	119/23355	0.000152358	0.00414822	0.00328493	23892/21825/14173/14181/21803/11501/23871/14775/80837/105844/240185/16952/68792	13
	1	1	GO:0031589	cell-substrate adhesion	26/769	358/23355	0.000154635	0.00418587	0.00331475	12825/241226/30963/23892/21825/20194/22329/107581/12571/18787/56753/14115/50918/57342/11501/14219/12842/407800/56838/268709/268780/16852/208177/12837/64074/54156	26
	1	1	GO:0007599	hemostasis	16/769	170/23355	0.000164815	0.00441045	0.00349259	14127/279028/21825/21824/11747/73182/17096/21898/18787/21789/12389/12306/14063/14368/385643/11551	16
	1	1	GO:0048015	phosphatidylinositol-mediated signaling	16/769	170/23355	0.000164815	0.00441045	0.00349259	109294/227120/12487/227753/14173/73182/54215/19699/22788/13649/26564/14063/268857/224860/12803/74055	16
	1	1	GO:0032637	interleukin-8 production	10/769	75/23355	0.000169422	0.00449692	0.00356107	24088/19260/21898/18787/244202/66824/142980/14063/16149/16952	10
	1	1	GO:1900424	regulation of defense response to bacterium	5/769	17/23355	0.000169967	0.00449692	0.00356107	244202/171285/11847/14063/72432	5
	1	1	GO:0030099	myeloid cell differentiation	29/769	422/23355	0.000171931	0.00452334	0.00358199	12370/14127/14118/16658/24088/70747/17096/16476/12571/70809/21803/233328/11501/234515/16477/76527/23871/12306/16878/216781/15902/319159/319158/26564/14063/224109/16948/16149/18089	29
	1	1	GO:0010594	regulation of endothelial cell migration	16/769	171/23355	0.000176394	0.00456803	0.00361738	21825/14173/14181/11745/21803/11819/23871/14257/11852/80837/105844/64074/19274/240185/16952/68792	16
	1	1	GO:0050817	coagulation	16/769	171/23355	0.000176394	0.00456803	0.00361738	14127/279028/21825/21824/11747/73182/17096/21898/18787/21789/12389/12306/14063/14368/385643/11551	16
	1	1	GO:1902106	negative regulation of leukocyte differentiation	12/769	105/23355	0.000176556	0.00456803	0.00361738	240873/15284/14118/16658/17096/12571/16950/70809/234515/15902/16149/16952	12
	1	1	GO:0030098	lymphocyte differentiation	29/769	423/23355	0.000178961	0.00458233	0.00362871	12487/240873/14127/63953/15284/12902/12151/16658/16196/16194/19260/545645/12571/16950/381812/21803/11501/21929/22361/15902/22095/23882/278672/16852/224860/14370/16149/16952/18089	29
	1	1	GO:0031099	regeneration	15/769	154/23355	0.000179066	0.00458233	0.00362871	13838/18933/63953/12335/16476/18787/29862/21803/14275/14775/16878/13649/237847/12803/16952	15
	1	1	GO:0042088	T-helper 1 type immune response	8/769	49/23355	0.000181752	0.00462579	0.00366312	16177/17082/15284/381812/244202/171285/23882/16952	8
	1	1	GO:0032613	interleukin-10 production	9/769	62/23355	0.00018459	0.00467261	0.0037002	12487/14127/12523/24088/21898/66824/213208/14063/100043314	9
	1	1	GO:0050671	positive regulation of lymphocyte proliferation	14/769	138/23355	0.000190151	0.00478751	0.00379118	12487/12151/333883/16196/242122/19260/22329/21898/12494/22788/66824/171285/16149/16952	14
	1	1	GO:0001656	metanephros development	11/769	91/23355	0.000197941	0.00493062	0.00390451	98711/241226/23892/14118/242316/15903/16878/22412/15902/107587/381157	11
	1	1	GO:1903035	negative regulation of response to wounding	11/769	91/23355	0.000197941	0.00493062	0.00390451	13838/21825/21824/11747/14173/18787/11689/12306/237847/385643/208177	11
	1	1	GO:0051346	negative regulation of hydrolase activity	28/769	405/23355	0.000200242	0.00496155	0.003929	93672/241289/21825/17395/241919/20439/19288/18049/93897/18787/21789/18793/72902/13479/14775/16625/628900/20714/20716/380839/20708/20706/59083/385643/20861/15511/72432/16952	28
	1	1	GO:0048017	inositol lipid-mediated signaling	16/769	173/23355	0.000201691	0.00497116	0.00393661	109294/227120/12487/227753/14173/73182/54215/19699/22788/13649/26564/14063/268857/224860/12803/74055	16
	1	1	GO:0002833	positive regulation of response to biotic stimulus	15/769	156/23355	0.00020647	0.00506231	0.00400879	56489/100033459/100040462/15950/24088/54215/21898/13874/244202/66824/11501/171285/12810/14063/16149	15
	1	1	GO:1903707	negative regulation of hemopoiesis	12/769	107/23355	0.000211243	0.00510198	0.00404021	240873/15284/14118/16658/17096/12571/16950/70809/234515/15902/16149/16952	12
	1	1	GO:0032733	positive regulation of interleukin-10 production	7/769	38/23355	0.000211357	0.00510198	0.00404021	12487/14127/24088/21898/66824/213208/100043314	7
	1	1	GO:0035335	peptidyl-tyrosine dephosphorylation	7/769	38/23355	0.000211357	0.00510198	0.00404021	63953/19281/19260/19277/18218/19252/240672	7
	1	1	GO:0032640	tumor necrosis factor production	16/769	174/23355	0.000215481	0.00517486	0.00409792	14131/14127/12523/21825/24088/19260/21898/74155/66824/142980/21929/171285/11847/12759/268857/13058	16
	1	1	GO:0032946	positive regulation of mononuclear cell proliferation	14/769	140/23355	0.000221204	0.005265	0.0041693	12487/12151/333883/16196/242122/19260/22329/21898/12494/22788/66824/171285/16149/16952	14
	1	1	GO:0032675	regulation of interleukin-6 production	15/769	157/23355	0.000221483	0.005265	0.0041693	14127/12523/24088/16194/19260/21898/13874/244202/66824/142980/21929/171285/14063/268857/16149	15
	1	1	GO:0000188	inactivation of MAPK activity	5/769	18/23355	0.000228983	0.00538735	0.00426619	63953/12389/18218/19252/240672	5
	1	1	GO:0042448	progesterone metabolic process	5/769	18/23355	0.000228983	0.00538735	0.00426619	70861/105387/105349/77337/13079	5
	1	1	GO:0051896	regulation of protein kinase B signaling	16/769	175/23355	0.000230081	0.00538735	0.00426619	241035/12487/14725/21825/14173/21803/50490/11501/234515/21983/14775/56089/13649/18053/105349/13490	16
	1	1	GO:0002700	regulation of production of molecular mediator of immune response	15/769	158/23355	0.000237429	0.00553175	0.00438054	16177/12487/14127/24088/54215/19260/21898/21803/12483/142980/21929/14063/69816/72432/16149	15
	1	1	GO:0007611	learning or memory	23/769	308/23355	0.000244147	0.00566011	0.00448218	110648/241226/19224/21375/110876/214230/19122/320974/17380/24088/18049/16476/19699/66797/243961/108071/20287/12362/21983/432530/13649/195208/13490	23
	1	1	GO:0010469	regulation of signaling receptor activity	14/769	142/23355	0.000256525	0.00591776	0.00468622	23893/23892/74155/19699/13874/22788/18787/232431/243961/56089/19418/23936/11551/434784	14
	1	1	GO:0001818	negative regulation of cytokine production	21/769	270/23355	0.000259327	0.00595308	0.00471418	17082/12523/12509/21825/19122/24088/19260/21898/74155/21803/16858/66824/213208/21929/171285/11847/380839/14063/268857/100043314/16952	21
	1	1	GO:0033673	negative regulation of kinase activity	19/769	232/23355	0.00026243	0.00599494	0.00474733	63953/19281/18767/19260/17096/74155/12389/232431/19277/11819/66824/18218/21929/17873/23882/24056/50523/19252/240672	19
	1	1	GO:0045685	regulation of glial cell differentiation	11/769	94/23355	0.000264173	0.00600342	0.00475405	13838/63953/18088/24088/18096/21803/76527/216049/16878/15902/13490	11
	1	1	GO:0030217	T cell differentiation	22/769	290/23355	0.000265366	0.00600342	0.00475405	12487/240873/14127/63953/15284/12151/16658/16196/16194/19260/12571/16950/381812/21803/11501/22361/23882/278672/14370/16149/16952/18089	22
	1	1	GO:0016525	negative regulation of angiogenesis	12/769	110/23355	0.000274076	0.00610861	0.00483734	240725/12509/21825/54215/15945/18787/11689/16878/18053/11504/21826/19274	12
	1	1	GO:0035710	CD4-positive, alpha-beta T cell activation	12/769	110/23355	0.000274076	0.00610861	0.00483734	240873/15284/16194/54215/16950/381812/21803/16858/11847/23882/16952/18089	12
	1	1	GO:0071675	regulation of mononuclear cell migration	12/769	110/23355	0.000274076	0.00610861	0.00483734	240873/23892/21825/17096/17965/15945/18787/21803/66824/11501/76527/19252	12
	1	1	GO:0031098	stress-activated protein kinase signaling cascade	20/769	252/23355	0.000276831	0.00610861	0.00483734	63953/214230/19260/17096/242316/21898/74155/100532/381812/66824/142980/244923/14219/17873/13649/14257/23882/26564/14063/19252	20
	1	1	GO:0042738	exogenous drug catabolic process	8/769	52/23355	0.000278073	0.00610861	0.00483734	230459/13088/13090/13085/384724/72082/13096/226105	8
	1	1	GO:0060537	muscle tissue development	31/769	477/23355	0.000278946	0.00610861	0.00483734	14200/12825/12370/13007/15284/241226/241431/14725/22138/23892/12335/14173/68016/20348/12389/320502/21803/11819/50490/57246/22003/14775/22634/78977/24052/15902/109620/18092/18091/16948/107765	31
	1	1	GO:0007179	transforming growth factor beta receptor signaling pathway	16/769	178/23355	0.000279146	0.00610861	0.00483734	12825/241226/21825/14118/16476/12164/12163/12843/170676/12389/21803/14275/50523/224109/68010/16948	16
	1	1	GO:0051962	positive regulation of nervous system development	25/769	352/23355	0.000288294	0.00627944	0.00497263	13838/14725/18088/17380/24088/18049/17096/19699/319387/18096/21803/108071/76527/21983/216049/16878/13649/15902/399558/21826/17919/12405/12803/71653/68792	25
	1	1	GO:0070664	negative regulation of leukocyte proliferation	11/769	95/23355	0.000290034	0.00628811	0.00497949	23892/19122/242122/17096/21803/16858/213208/237256/209558/171285/11847	11
	1	1	GO:0032963	collagen metabolic process	12/769	111/23355	0.000298266	0.00643677	0.00509722	12831/17395/16194/74155/18787/12843/21803/17384/14219/12842/210530/240047	12
	1	1	GO:0032700	negative regulation of interleukin-17 production	5/769	19/23355	0.000302376	0.00649555	0.00514376	19122/24088/21898/21803/11847	5
	1	1	GO:0003148	outflow tract septum morphogenesis	6/769	29/23355	0.000310356	0.0065711	0.00520359	14725/20348/57342/57246/17702/18091	6
	1	1	GO:0048771	tissue remodeling	17/769	198/23355	0.000313996	0.0065711	0.00520359	18214/23892/17395/16196/20348/12494/12389/233328/50490/11501/234515/16878/13649/14257/17312/68588/18383	17
	1	1	GO:0032872	regulation of stress-activated MAPK cascade	16/769	180/23355	0.00031667	0.0065711	0.00520359	63953/19260/242316/21898/100532/381812/66824/142980/244923/14219/17873/13649/14257/23882/14063/19252	16
	1	1	GO:0032757	positive regulation of interleukin-8 production	8/769	53/23355	0.000318176	0.0065711	0.00520359	24088/21898/18787/244202/66824/142980/14063/16149	8
	1	1	GO:0042737	drug catabolic process	8/769	53/23355	0.000318176	0.0065711	0.00520359	230459/13088/13090/13085/384724/72082/13096/226105	8
	1	1	GO:0030638	polyketide metabolic process	4/769	11/23355	0.000319851	0.0065711	0.00520359	70861/105387/105349/77337	4
	1	1	GO:0030647	aminoglycoside antibiotic metabolic process	4/769	11/23355	0.000319851	0.0065711	0.00520359	70861/105387/105349/77337	4
	1	1	GO:0044597	daunorubicin metabolic process	4/769	11/23355	0.000319851	0.0065711	0.00520359	70861/105387/105349/77337	4
	1	1	GO:0044598	doxorubicin metabolic process	4/769	11/23355	0.000319851	0.0065711	0.00520359	70861/105387/105349/77337	4
	1	1	GO:0016055	Wnt signaling pathway	29/769	438/23355	0.000319926	0.0065711	0.00520359	240725/110648/23892/14173/20439/24088/93897/12389/19277/21803/233328/14275/56332/21929/13649/12842/450219/22412/12006/195208/26564/50523/14368/68588/18091/68010/14370/67974/14735	29
	1	1	GO:2000181	negative regulation of blood vessel morphogenesis	12/769	112/23355	0.000324242	0.00663068	0.00525077	240725/12509/21825/54215/15945/18787/11689/16878/18053/11504/21826/19274	12
	1	1	GO:0035150	regulation of tube size	15/769	163/23355	0.000332902	0.00677818	0.00536758	19224/68678/18158/12494/12389/11689/11556/14775/13649/22412/12671/14063/19274/240672/11551	15
	1	1	GO:0051592	response to calcium ion	13/769	129/23355	0.00034028	0.00689442	0.00545962	22138/21825/12335/11747/229731/16476/12389/16477/234577/28240/20979/13649/105349	13
	1	1	GO:0070374	positive regulation of ERK1 and ERK2 cascade	18/769	218/23355	0.000341555	0.00689442	0.00545962	14173/24088/18049/19260/21898/16476/21803/50490/66824/21983/14219/56089/13649/171285/14257/14063/16149/13176	18
	1	1	GO:0198738	cell-cell signaling by wnt	29/769	440/23355	0.000344733	0.00691698	0.00547749	240725/110648/23892/14173/20439/24088/93897/12389/19277/21803/233328/14275/56332/21929/13649/12842/450219/22412/12006/195208/26564/50523/14368/68588/18091/68010/14370/67974/14735	29
	1	1	GO:1900744	regulation of p38MAPK cascade	7/769	41/23355	0.000345627	0.00691698	0.00547749	63953/19260/242316/100532/17873/23882/19252	7
	1	1	GO:0002822	regulation of adaptive immune response based on somatic recombination of immune receptors built from immunoglobulin superfamily domains	17/769	200/23355	0.000353102	0.00703649	0.00557212	16177/17082/12487/240873/14131/14127/15284/22788/16950/21803/244202/213208/21929/171285/14963/224753/16952	17
	1	1	GO:0017144	drug metabolic process	9/769	68/23355	0.000376298	0.00742252	0.00587782	230459/13088/13090/13085/384724/13479/72082/13096/226105	9
	1	1	GO:0002825	regulation of T-helper 1 type immune response	6/769	30/23355	0.000377228	0.00742252	0.00587782	16177/17082/15284/244202/171285/16952	6
	1	1	GO:0050858	negative regulation of antigen receptor-mediated signaling pathway	6/769	30/23355	0.000377228	0.00742252	0.00587782	19122/329693/54215/19260/12483/224860	6
	1	1	GO:0046328	regulation of JNK cascade	13/769	131/23355	0.000395335	0.00774625	0.00613418	63953/19260/21898/381812/66824/142980/244923/14219/17873/13649/14257/23882/14063	13
	1	1	GO:0007178	transmembrane receptor protein serine/threonine kinase signaling pathway	26/769	381/23355	0.000406636	0.00793449	0.00628325	240725/12825/23893/241226/14725/23892/21825/14118/242316/16476/12164/12163/17965/12843/170676/12389/21803/14275/57246/26564/17702/50523/12667/224109/68010/16948	26
	1	1	GO:0045687	positive regulation of glial cell differentiation	8/769	55/23355	0.000412551	0.00799783	0.0063334	18088/24088/18096/21803/76527/216049/16878/15902	8
	1	1	GO:0032649	regulation of interferon-gamma production	12/769	115/23355	0.000413956	0.00799783	0.0063334	16177/17082/19122/54215/19260/21898/22788/16858/66824/142980/213208/171285	12
	1	1	GO:0051091	positive regulation of DNA-binding transcription factor activity	20/769	260/23355	0.000415006	0.00799783	0.0063334	240873/18214/12523/23892/12335/24088/18049/21898/19699/11745/12389/21803/66824/11501/142980/94353/432530/15375/12759/23947	20
	1	1	GO:0060415	muscle tissue morphogenesis	10/769	84/23355	0.000432882	0.00830813	0.00657913	12825/241431/14725/22138/21803/57246/22003/109620/18091/107765	10
	1	1	GO:0045861	negative regulation of proteolysis	24/769	342/23355	0.00044944	0.00859072	0.00680291	13838/93672/21825/17395/20439/18049/18787/21789/18793/72902/13479/14775/16625/628900/20714/20716/380839/20708/20706/59083/385643/20861/15511/72432	24
	1	1	GO:0010811	positive regulation of cell-substrate adhesion	13/769	133/23355	0.000457779	0.00867927	0.00687303	30963/21825/20194/107581/12571/14115/50918/407800/56838/268780/12837/64074/54156	13
	1	1	GO:2000027	regulation of animal organ morphogenesis	13/769	133/23355	0.000457779	0.00867927	0.00687303	240725/241035/23892/14178/14173/56753/21803/18053/22412/26564/14368/68588/18383	13
	1	1	GO:0034776	response to histamine	4/769	12/23355	0.0004673	0.00870521	0.00689357	76507/381812/14394/13490	4
	1	1	GO:0030514	negative regulation of BMP signaling pathway	8/769	56/23355	0.000467613	0.00870521	0.00689357	23893/14725/23892/14118/17965/12389/12667/68010	8
	1	1	GO:0035036	sperm-egg recognition	8/769	56/23355	0.000467613	0.00870521	0.00689357	280668/22788/14275/66712/76486/75002/59083/15511	8
	1	1	GO:0052372	modulation by symbiont of entry into host	8/769	56/23355	0.000467613	0.00870521	0.00689357	227753/19288/12389/16852/74482/50528/16149/23947	8
	1	1	GO:0055008	cardiac muscle tissue morphogenesis	9/769	70/23355	0.000468442	0.00870521	0.00689357	241431/14725/22138/21803/57246/22003/109620/18091/107765	9
	1	1	GO:0002687	positive regulation of leukocyte migration	14/769	151/23355	0.000481804	0.00891814	0.00706218	16177/240873/21825/17395/24088/15945/22788/18787/21803/66824/11501/76527/14063/16149	14
	1	1	GO:0032635	interleukin-6 production	15/769	169/23355	0.000489452	0.00902403	0.00714604	14127/12523/24088/16194/19260/21898/13874/244202/66824/142980/21929/171285/14063/268857/16149	15
	1	1	GO:0050890	cognition	24/769	345/23355	0.000509145	0.0093503	0.00740441	110648/241226/19224/21375/110876/214230/19122/320974/17380/24088/18049/16476/19699/66797/243961/108071/20287/12362/21983/432530/13649/195208/268709/13490	24
	1	1	GO:0043281	regulation of cysteine-type endopeptidase activity involved in apoptotic process	17/769	207/23355	0.000525002	0.00960385	0.00760519	12370/93672/227753/21825/17395/20439/18049/29816/18793/66824/13479/12362/14775/14219/18053/70186/15511	17
	1	1	GO:0051348	negative regulation of transferase activity	20/769	265/23355	0.000529004	0.0096394	0.00763335	63953/19281/18767/19260/17096/74155/12389/56150/232431/19277/11819/66824/18218/21929/17873/23882/24056/50523/19252/240672	20
	1	1	GO:0032760	positive regulation of tumor necrosis factor production	11/769	102/23355	0.000537779	0.00976131	0.00772989	14131/14127/12523/21825/24088/21898/66824/142980/171285/12759/13058	11
	1	1	GO:2000515	negative regulation of CD4-positive, alpha-beta T cell activation	6/769	32/23355	0.000544373	0.00984285	0.00779445	240873/15284/16950/16858/11847/16952	6
	1	1	GO:0021782	glial cell development	12/769	119/23355	0.000565427	0.0101065	0.0080032	18088/24088/70747/21898/21803/215798/13649/15902/26564/12759/224109/12803	12
	1	1	GO:0070304	positive regulation of stress-activated protein kinase signaling cascade	12/769	119/23355	0.000565427	0.0101065	0.0080032	17096/242316/21898/100532/381812/66824/142980/14219/17873/14257/23882/14063	12
	1	1	GO:0071901	negative regulation of protein serine/threonine kinase activity	12/769	119/23355	0.000565427	0.0101065	0.0080032	63953/18767/19260/17096/12389/11819/66824/18218/21929/50523/19252/240672	12
	1	1	GO:0061045	negative regulation of wound healing	9/769	72/23355	0.000578352	0.0102982	0.00815502	21825/21824/11747/14173/18787/11689/12306/385643/208177	9
	1	1	GO:0007173	epidermal growth factor receptor signaling pathway	11/769	103/23355	0.00058452	0.0103686	0.00821078	17395/74155/13874/29816/232431/18793/21803/13649/216616/74055/11551	11
	1	1	GO:0030509	BMP signaling pathway	15/769	172/23355	0.000588894	0.0104068	0.00824101	240725/23893/14725/23892/14118/242316/12164/12163/17965/12389/21803/26564/17702/12667/68010	15
	1	1	GO:0003012	muscle system process	27/769	412/23355	0.00059333	0.0104457	0.00827186	240725/12296/227753/19224/22138/21338/18158/74155/12494/12389/320502/319552/326618/57246/74492/22003/14219/24052/11443/11847/12671/109620/18091/13506/14705/11551/66240	27
	1	1	GO:0032653	regulation of interleukin-10 production	8/769	58/23355	0.000595615	0.0104467	0.00827263	12487/14127/12523/24088/21898/66824/213208/100043314	8
	1	1	GO:0002699	positive regulation of immune effector process	20/769	268/23355	0.000609695	0.0106164	0.00840706	16177/12487/14131/14127/12523/15284/24088/54215/19260/17096/21898/22788/21803/209558/14063/14963/224753/69816/16149/16952	20
	1	1	GO:0042476	odontogenesis	12/769	120/23355	0.000609828	0.0106164	0.00840706	30963/15903/18787/21803/56640/12842/18053/12006/17702/107587/18383/18089	12
	1	1	GO:0048608	reproductive structure development	30/769	478/23355	0.000616752	0.0106839	0.0084605	240725/98711/26423/14725/14178/20613/19288/22329/13874/280668/22788/18787/170676/18793/11819/17173/16477/16878/13649/22412/15375/20708/26564/12124/11504/381157/16952/56096/434784/107626	30
	1	1	GO:0008217	regulation of blood pressure	17/769	210/23355	0.000618267	0.0106839	0.0084605	19224/21338/18158/12843/109648/19277/319552/16617/18050/11819/11556/22003/15902/12671/14063/52589/13490	17
	1	1	GO:0001937	negative regulation of endothelial cell proliferation	7/769	45/23355	0.000622533	0.0107181	0.00848755	240725/21825/12389/11689/11819/18053/19274	7
	1	1	GO:1903522	regulation of blood circulation	19/769	249/23355	0.000631499	0.0108326	0.00857826	12296/19224/68678/21338/12494/12389/11689/319552/22003/14219/13649/12671/109620/21834/18091/13506/240672/11551/66240	19
	1	1	GO:0019221	cytokine-mediated signaling pathway	25/769	372/23355	0.000650546	0.0111186	0.00880474	16177/56489/240873/14127/23893/74186/16196/16194/545645/57349/13874/15945/57914/12389/16192/66824/76527/12362/213208/14063/74482/60440/16149/12803/16164	25
	1	1	GO:0072540	T-helper 17 cell lineage commitment	4/769	13/23355	0.000657455	0.0111959	0.00886589	240873/16194/16950/21803	4
	1	1	GO:0061458	reproductive system development	30/769	482/23355	0.000705351	0.011968	0.00947732	240725/98711/26423/14725/14178/20613/19288/22329/13874/280668/22788/18787/170676/18793/11819/17173/16477/16878/13649/22412/15375/20708/26564/12124/11504/381157/16952/56096/434784/107626	30
	1	1	GO:0006692	prostanoid metabolic process	7/769	46/23355	0.000713681	0.0119791	0.00948613	70861/19224/105387/105349/77337/16149/16952	7
	1	1	GO:0006693	prostaglandin metabolic process	7/769	46/23355	0.000713681	0.0119791	0.00948613	70861/19224/105387/105349/77337/16149/16952	7
	1	1	GO:0031952	regulation of protein autophosphorylation	7/769	46/23355	0.000713681	0.0119791	0.00948613	23892/18049/16476/74155/12389/14586/16210	7
	1	1	GO:1904646	cellular response to amyloid-beta	6/769	34/23355	0.000764001	0.0127779	0.0101187	13838/19122/22329/21898/108071/18053	6
	1	1	GO:0009988	cell-cell recognition	9/769	75/23355	0.000782029	0.0129817	0.0102801	280668/22788/14275/66712/171285/76486/75002/59083/15511	9
	1	1	GO:0031579	membrane raft organization	5/769	23/23355	0.000784502	0.0129817	0.0102801	227753/20194/12389/50918/12306	5
	1	1	GO:0071577	zinc ion transmembrane transport	5/769	23/23355	0.000784502	0.0129817	0.0102801	72160/277468/67547/28240/214922	5
	1	1	GO:0071902	positive regulation of protein serine/threonine kinase activity	20/769	274/23355	0.000803477	0.0132214	0.0104699	13838/21825/14173/21898/93897/21803/50490/108071/11501/76527/17873/13649/23882/26564/11682/14370/67974/16149/74055/11551	20
	1	1	GO:0042098	T cell proliferation	17/769	215/23355	0.000805329	0.0132214	0.0104699	12487/240873/12151/333883/19122/242122/19260/22329/22788/21803/16858/66824/213208/237256/171285/11847/16952	17
	1	1	GO:0051099	positive regulation of binding	16/769	196/23355	0.000807456	0.0132214	0.0104699	227120/13838/17395/20194/18049/72701/21898/29816/12389/18793/21803/12306/13592/68588/224860/68010	16
	1	1	GO:0032732	positive regulation of interleukin-1 production	8/769	61/23355	0.000839278	0.0136946	0.0108446	12370/100040462/24088/21898/244202/66824/12362/171285	8
	1	1	GO:0001649	osteoblast differentiation	17/769	216/23355	0.000848035	0.0137894	0.0109197	14200/18214/23892/14173/12163/15903/12571/16477/16009/12842/12006/15902/17702/68588/12667/68010/16948	17
	1	1	GO:0008543	fibroblast growth factor receptor signaling pathway	9/769	76/23355	0.000861634	0.013962	0.0110564	240725/21825/14178/14173/14181/14219/18053/399558/64074	9
	1	1	GO:0003015	heart process	18/769	236/23355	0.000871837	0.0140338	0.0111133	12296/227753/22138/21338/12389/319552/50490/22003/14775/14219/56089/24052/12671/109620/21834/18091/13506/66240	18
	1	1	GO:0002702	positive regulation of production of molecular mediator of immune response	11/769	108/23355	0.000872058	0.0140338	0.0111133	16177/12487/14127/24088/54215/19260/21898/21803/14063/69816/16149	11
	1	1	GO:0003073	regulation of systemic arterial blood pressure	12/769	125/23355	0.000878148	0.0140835	0.0111525	18158/19277/319552/16617/18050/11819/11556/22003/12671/14063/52589/13490	12
	1	1	GO:0003002	regionalization	25/769	380/23355	0.000881372	0.0140869	0.0111553	23893/12151/21375/14725/22138/11695/23892/18088/16658/20613/14173/17965/20348/19699/11819/57246/18423/12006/15375/26564/17702/15425/15423/12667/18091	25
	1	1	GO:0032689	negative regulation of interferon-gamma production	6/769	35/23355	0.000896684	0.0142345	0.0112721	17082/19122/21898/16858/213208/171285	6
	1	1	GO:0070542	response to fatty acid	6/769	35/23355	0.000896684	0.0142345	0.0112721	98496/24088/21898/15903/105349/16528	6
	1	1	GO:0038066	p38MAPK cascade	7/769	48/23355	0.000927506	0.0146246	0.0115811	63953/19260/242316/100532/17873/23882/19252	7
	1	1	GO:0045907	positive regulation of vasoconstriction	7/769	48/23355	0.000927506	0.0146246	0.0115811	19224/68678/12494/12389/11689/13649/12671	7
	1	1	GO:0002292	T cell differentiation involved in immune response	9/769	77/23355	0.000947698	0.0148929	0.0117935	240873/14127/15284/16194/16950/381812/21803/23882/16952	9
	1	1	GO:0008544	epidermis development	22/769	319/23355	0.000958196	0.0150075	0.0118843	667663/19224/11695/14178/20613/20756/20753/64817/74155/14284/72333/13649/270893/18053/450219/109620/17702/21816/50523/14368/72432/16952	22
	1	1	GO:0035296	regulation of tube diameter	14/769	162/23355	0.00096793	0.0150093	0.0118857	19224/68678/18158/12494/12389/11689/11556/14775/13649/12671/14063/19274/240672/11551	14
	1	1	GO:0071248	cellular response to metal ion	14/769	162/23355	0.00096793	0.0150093	0.0118857	227753/12335/19122/17395/229731/16476/76507/16477/234577/28240/20979/13649/15902/105349	14
	1	1	GO:0097746	regulation of blood vessel diameter	14/769	162/23355	0.00096793	0.0150093	0.0118857	19224/68678/18158/12494/12389/11689/11556/14775/13649/12671/14063/19274/240672/11551	14
	1	1	GO:0043535	regulation of blood vessel endothelial cell migration	10/769	94/23355	0.00105675	0.0163326	0.0129336	21825/14173/14181/21803/23871/80837/105844/240185/16952/68792	10
	1	1	GO:2000379	positive regulation of reactive oxygen species metabolic process	11/769	111/23355	0.00109482	0.0168653	0.0133555	98496/21825/19288/24088/21898/21803/50490/13649/105349/14063/12759	11
	1	1	GO:0071772	response to BMP	15/769	183/23355	0.00111394	0.0170476	0.0134998	240725/23893/14725/23892/14118/242316/12164/12163/17965/12389/21803/26564/17702/12667/68010	15
	1	1	GO:0071773	cellular response to BMP stimulus	15/769	183/23355	0.00111394	0.0170476	0.0134998	240725/23893/14725/23892/14118/242316/12164/12163/17965/12389/21803/26564/17702/12667/68010	15
	1	1	GO:0051966	regulation of synaptic transmission, glutamatergic	9/769	79/23355	0.00114075	0.0174011	0.0137798	19699/14823/243961/108071/20979/13649/18053/26564/13490	9
	1	1	GO:0030048	actin filament-based movement	12/769	129/23355	0.00115795	0.0175144	0.0138695	12296/227753/12389/57342/22003/432516/24052/109620/13506/17919/71653/66240	12
	1	1	GO:0014706	striated muscle tissue development	28/769	453/23355	0.00116109	0.0175144	0.0138695	14200/12370/15284/241431/14725/22138/23892/12335/14173/68016/20348/12389/320502/21803/11819/50490/57246/22003/14775/22634/78977/24052/15902/109620/18092/18091/16948/107765	28
	1	1	GO:0042445	hormone metabolic process	16/769	203/23355	0.00117173	0.0175144	0.0138695	98711/70861/26423/11529/19699/19683/22018/15375/105387/105349/77337/218476/54381/13079/72082/107626	16
	1	1	GO:0006691	leukotriene metabolic process	5/769	25/23355	0.00117304	0.0175144	0.0138695	24088/21898/11689/13479/631304	5
	1	1	GO:0032753	positive regulation of interleukin-4 production	5/769	25/23355	0.00117304	0.0175144	0.0138695	12487/14127/22788/213208/171285	5
	1	1	GO:0046597	negative regulation of viral entry into host cell	5/769	25/23355	0.00117304	0.0175144	0.0138695	227753/19288/74482/16149/23947	5
	1	1	GO:0051092	positive regulation of NF-kappaB transcription factor activity	13/769	147/23355	0.00117436	0.0175144	0.0138695	240873/12523/23892/12335/24088/21898/12389/21803/66824/11501/142980/12759/23947	13
	1	1	GO:0038127	ERBB signaling pathway	11/769	112/23355	0.00117875	0.0175241	0.0138771	17395/74155/13874/29816/232431/18793/21803/13649/216616/74055/11551	11
	1	1	GO:0060347	heart trabecula formation	4/769	15/23355	0.00119089	0.0175929	0.0139316	14200/215798/11504/18091	4
	1	1	GO:1903587	regulation of blood vessel endothelial cell proliferation involved in sprouting angiogenesis	4/769	15/23355	0.00119089	0.0175929	0.0139316	21825/14181/18053/240185	4
	1	1	GO:1903532	positive regulation of secretion by cell	23/769	346/23355	0.00121428	0.017882	0.0141606	14127/22138/69227/24088/54215/21898/12494/18096/22788/21803/20287/71764/28240/20979/16878/13649/14063/27062/54003/18951/17919/12803/107765	23
	1	1	GO:0032970	regulation of actin filament-based process	26/769	411/23355	0.00123634	0.0181498	0.0143726	54418/667663/227753/24088/20194/29816/93897/12389/56753/320502/11857/13860/50918/21803/243961/50490/66824/22003/14219/28240/11852/109620/14063/268709/208177/13506	26
	1	1	GO:0019229	regulation of vasoconstriction	9/769	80/23355	0.00124854	0.0182302	0.0144363	19224/68678/12494/12389/11689/13649/12671/240672/11551	9
	1	1	GO:0050680	negative regulation of epithelial cell proliferation	13/769	148/23355	0.0012496	0.0182302	0.0144363	240725/63953/21825/18158/12571/12389/11689/21803/11819/18053/18094/268857/19274	13
	1	1	GO:0050920	regulation of chemotaxis	17/769	224/23355	0.00126473	0.0183935	0.0145656	240873/21375/23892/21825/14173/17096/17965/20348/15945/18787/21803/76527/21983/14063/64074/19252/16149	17
	1	1	GO:2000514	regulation of CD4-positive, alpha-beta T cell activation	8/769	65/23355	0.00128214	0.018589	0.0147204	240873/15284/54215/16950/21803/16858/11847/16952	8
	1	1	GO:0003206	cardiac chamber morphogenesis	13/769	149/23355	0.00132882	0.0192064	0.0152093	14200/14725/20348/21803/57342/57246/22003/215798/15902/109620/17702/11504/18091	13
	1	1	GO:0046596	regulation of viral entry into host cell	7/769	51/23355	0.0013394	0.0192997	0.0152833	227753/19288/16852/74482/50528/16149/23947	7
	1	1	GO:0070252	actin-mediated cell contraction	10/769	97/23355	0.00134624	0.0193388	0.0153142	12296/227753/12389/57342/22003/24052/109620/13506/71653/66240	10
	1	1	GO:0017015	regulation of transforming growth factor beta receptor signaling pathway	11/769	114/23355	0.00136251	0.0194531	0.0154047	241226/21825/14118/170676/12389/21803/14275/50523/224109/68010/16948	11
	1	1	GO:0042100	B cell proliferation	11/769	114/23355	0.00136251	0.0194531	0.0154047	12902/12151/16196/17096/21898/545645/12494/12483/224860/69816/16149	11
	1	1	GO:1903670	regulation of sprouting angiogenesis	6/769	38/23355	0.00140272	0.0198769	0.0157403	277468/21825/14173/11689/80837/240185	6
	1	1	GO:0045165	cell fate commitment	20/769	287/23355	0.0014118	0.0198769	0.0157403	260298/240873/18933/21375/18088/16196/14173/16194/16950/21803/11819/57246/22412/15902/15375/26564/50523/13592/18091/21678	20
	1	1	GO:0042573	retinoic acid metabolic process	5/769	26/23355	0.00141337	0.0198769	0.0157403	98711/11529/19683/105349/72082	5
	1	1	GO:0090200	positive regulation of release of cytochrome c from mitochondria	5/769	26/23355	0.00141337	0.0198769	0.0157403	17395/18793/66824/12124/70186	5
	1	1	GO:0030193	regulation of blood coagulation	8/769	66/23355	0.00141765	0.0198769	0.0157403	21825/21824/11747/18787/12389/12306/14063/385643	8
	1	1	GO:0034308	primary alcohol metabolic process	8/769	66/23355	0.00141765	0.0198769	0.0157403	98711/70861/11529/68616/105387/105349/77337/14555	8
	1	1	GO:0048709	oligodendrocyte differentiation	11/769	115/23355	0.00146284	0.0204491	0.0161935	63953/18088/24088/70747/18096/21803/76527/216049/15902/12759/13490	11
	1	1	GO:0045216	cell-cell junction organization	16/769	208/23355	0.00150972	0.0210418	0.0166628	241035/13838/227485/241431/20613/22239/64817/12389/19277/21803/12552/109620/14063/12563/215654/73061	16
	1	1	GO:0062197		22/769	331/23355	0.00153744	0.0213645	0.0169183	226594/110876/21825/12335/20495/17395/229731/21898/16476/12389/14763/11689/14775/21929/22361/28240/13649/18053/11852/105349/16210/16952	22
	1	1	GO:0010935	regulation of macrophage cytokine production	4/769	16/23355	0.00154675	0.0213671	0.0169204	24088/21898/21803/16149	4
	1	1	GO:0045655	regulation of monocyte differentiation	4/769	16/23355	0.00154675	0.0213671	0.0169204	16476/12571/76527/16149	4
	1	1	GO:0032623	interleukin-2 production	8/769	67/23355	0.0015643	0.0214199	0.0169622	12487/14127/19122/242122/213208/21929/171285/16952	8
	1	1	GO:1900046	regulation of hemostasis	8/769	67/23355	0.0015643	0.0214199	0.0169622	21825/21824/11747/18787/12389/12306/14063/385643	8
	1	1	GO:1903510	mucopolysaccharide metabolic process	8/769	67/23355	0.0015643	0.0214199	0.0169622	76969/14173/21803/72902/56773/268780/78923/12111	8
	1	1	GO:0030324	lung development	17/769	229/23355	0.00160455	0.021815	0.0172751	98711/14178/14173/17156/74155/16950/17313/21803/14219/16878/14257/18094/15375/21834/20465/20522/16948	17
	1	1	GO:0002218	activation of innate immune response	6/769	39/23355	0.00161224	0.021815	0.0172751	100033459/100040462/15950/24088/21898/66824	6
	1	1	GO:0002861	regulation of inflammatory response to antigenic stimulus	6/769	39/23355	0.00161224	0.021815	0.0172751	12487/14131/14127/22788/213208/14775	6
	1	1	GO:0046686	response to cadmium ion	6/769	39/23355	0.00161224	0.021815	0.0172751	227753/19122/17395/16476/13649/105349	6
	1	1	GO:0002718	regulation of cytokine production involved in immune response	9/769	83/23355	0.00162205	0.021815	0.0172751	16177/14127/24088/54215/21898/21803/142980/14063/16149	9
	1	1	GO:0046631	alpha-beta T cell activation	14/769	171/23355	0.00162576	0.021815	0.0172751	12487/240873/15284/16194/54215/19260/16950/381812/21803/16858/11847/23882/16952/18089	14
[truncated: 1,119 more rows]

## Sheet: Figure_2a
Figure_2a
[truncated: 39 more rows]

[truncated: 52 more sheets: Figure_2b, Figure_2c, Figure_2e, Figure_2f, Figure_2g, Figure_2h, Figure_2i, Figure_2j, Figure_3a, Figure_3b, Figure_3c, Figure_3e, Figure_4a, Figure_4c, Figure_4e, Figure_4f, Figure_4g, Figure_4h, Figure_4i, Figure_4j …]
